# Supplementary material for: Limiting factors for queen conch (Lobatus gigas) reproduction: A simulation-based evaluation
Source: PLoS One. 2022 Mar 9;17(3):e0251219. doi: 10.1371/journal.pone.0251219 (PMC8906866; doi:10.1371/journal.pone.0251219)
Supplement: S1 File — (R) [file pone.0251219.s001.R]

#### Queen Conch Reproduction Simulation ####
# using R package 'particles', simulates queen conch movements, mating, and spawning
# within a 1-hectare grid using user-specified:
# velocities
# barriers to movement
# rest periods between mating events
# sexual facilitation - requiring prior interactions with opposite sex to promote mating success
# densities
# perception distances
# and implements these simulations in a multi-threaded parallel processing environment
# generating custom figures and animations
#
# Code written by: 
# Dr. Nick Farmer, Chief, Species Conservation Branch, NOAA Fisheries Southeast Region
# nick.farmer@noaa.gov
#

#### 1.0 Packages ####
# install.packages("C:/Users/nick.farmer/Documents/R/win-library/3.6/particles-master/particles-master", 
#                  repos = NULL, 
#                  type = "source")
install.packages("particles")
install.packages("tidygraph")
install.packages("ggraph")
install.packages("tidyverse")
install.packages("gganimate")
install.packages("Rcpp")
install.packages("dplyr")

#### 2.0 Libraries ####
#library("C:/Users/nick.farmer/Documents/R/win-library/3.6/particles-master")
library(particles)
library(tidygraph)
library(ggraph)
library(tidyverse)
library(gganimate)
library(sf)
library(sp)
library(rgeos)
library(dplyr)
library(truncnorm)
library(stats)
library(gridExtra)
library(ggpubr)
library(Rcpp)

set.seed(1234)

#### 3.0 Functions ####

#establish barriers to movement using polygon corner coordinates
getBarrier<-function(barrier) {
  no_barrier<-rbind(
    data.frame(id=1,
               x= c(0, 0, 0, 0),
               y=c(0, 0, 0, 0))) #no barrier
  
  one_barrier<-rbind(
    data.frame(id=1,
                x= c(-5, -5, 5, 5),
                y=c(-40, 40, 40, -40))) #one long obstruction

  pylons<-rbind(
    data.frame(id=1,
               x=c(-40, -40, -35, -35),
               y=c(-40, -35, -35, -40)),
    data.frame(id=2,
               x=c(-30, -30, -25, -25),
               y=c(-30, -25, -25, -30)),
    data.frame(id=3,
               x=c(-20, -20, -15, -15),
               y=c(-20, -15, -15, -20)),
    data.frame(id=4,
               x=c(-10, -10, -5, -5),
               y=c(-10, -5, -5, -10)),
    data.frame(id=5,
               x=c(40, 40, 35, 35),
               y=c(40, 35, 35, 40)),
    data.frame(id=6,
               x=c(30, 30, 25, 25),
               y=c(30, 25, 25, 30)),
    data.frame(id=7,
               x=c(20, 20, 15, 15),
               y=c(20, 15, 15, 20)),
    data.frame(id=8,
               x=c(10, 10, 5, 5),
               y=c(10, 5, 5, 10)),
    data.frame(id=9,
               x=c(-40, -40, -35, -35),
               y=c(40, 35, 35, 40)),
    data.frame(id=10,
               x=c(-30, -30, -25, -25),
               y=c(30, 25, 25, 30)),
    data.frame(id=11,
               x=c(-20, -20, -15, -15),
               y=c(20, 15, 15, 20)),
    data.frame(id=12,
               x=c(-10, -10, -5, -5),
               y=c(10, 5, 5, 10)),
    data.frame(id=13,
               x=c(40, 40, 35, 35),
               y=c(-40, -35, -35, -40)),
    data.frame(id=14,
               x=c(30, 30, 25, 25),
               y=c(-30, -25, -25, -30)),
    data.frame(id=15,
               x=c(20, 20, 15, 15),
               y=c(-20, -15, -15, -20)),
    data.frame(id=16,
               x=c(10, 10, 5, 5),
               y=c(-10, -5, -5, -10)))

  long_barriers<-rbind(
    data.frame(id=1,
               x=c(-30, -30, -25, -25),
               y=c(-30, 30, 30, -30)),
    data.frame(id=2,
               x=c(-10, -10, -5, -5),
               y=c(-30, 30, 30, -30)),
    data.frame(id=3,
               x=c(5, 5, 10, 10),
               y=c(-30, 30, 30, -30)),
    data.frame(id=4,
               x=c(25, 25, 30, 30),
               y=c(-30, 30, 30, -30)))

  horseshoe_barrier<-rbind(
    data.frame(id=1,
               x=c(-30, -30, -25, -25, -15, -15, -10, -10), #impose grid of obstacles
               y=c(10, 30, 30, 15, 15, 30, 30, 10)),
    data.frame(id=2,
               x=c(-30, -30, -25, -25, -15, -15, -10, -10), #impose grid of obstacles
               y=c(-10, -30, -30, -15, -15, -30, -30, -10)),
    data.frame(id=3,
               x=c(30, 30, 25, 25, 15, 15, 10, 10), #impose grid of obstacles
               y=c(10, 30, 30, 15, 15, 30, 30, 10)),
    data.frame(id=4,
               x=c(30, 30, 25, 25, 15, 15, 10, 10), #impose grid of obstacles
               y=c(-10, -30, -30, -15, -15, -30, -30, -10)))

  cross_barrier<-data.frame(id=1,
                            x=c(-20,-10,-10,10,10,20,20,10,10,10,-10,-10,-20),
                            y=c(10,10,20,20,10,10,-10,-10,-10,-20,-20,-10,-10))

  barrier_selected=NA
  switch(barrier,
         none={barrier_selected<-no_barrier},
         one={barrier_selected<-one_barrier},
         long={barrier_selected<-long_barriers},
         pylon={barrier_selected<-pylons},
         cross={barrier_selected<-cross_barrier},
         horseshoe={barrier_selected<-horseshoe_barrier})
  
  return(barrier_selected)
}

#make a plot of the paths of movement by conch in the simulation
conchPathPlot<-function(traces,N,barrier) {
  barrier_df<-getBarrier(barrier)
  #png(paste("./conch_paths_",N,".png",sep=""),height=7,width=7,res=600,units="in")
  p<-ggplot() +
    geom_path(data=traces,aes(x, y, group=factor(particle), color=factor(particle)), size = 0.1) +
    geom_polygon(data=barrier_df,aes(x=x,y=y,group=id),alpha=0.5,fill="black")+
    #labs(color="Conch") +
    #theme_void()+
    theme(legend.position = "none")
  ggsave(paste("./conch_paths_",N,".png",sep=""),p,height=7,width=7,dpi=600,units="in")
}

#create an animated .gif of conch movement
animateConch<-function(traces,N,REPS,barrier,savePlot=T) {
  
  barrier_df<-getBarrier(barrier)
  
  conch_bonk<-ggplot()  +  
    geom_point(data=traces, aes(x, y, colour = factor(particle), shape=factor(sex)),size=3, stroke=2) + 
    geom_polygon(data=barrier_df,aes(x=x,y=y,group=id),alpha=0.5,fill="black")+
    scale_shape_manual(values=c(3, 4))+
    labs(title=paste("Spawning Day = ","{frame}",sep="")) +
    theme(legend.position = "none") +
    transition_states(time)
  
  if(savePlot) { anim_save(paste("./conch_bonk_",N,".gif",sep=""), animate(conch_bonk,nframes=REPS,fps=5)) }
}

#primary simulation function - create a simulation zone and move conch within it according to defined parameters
#conch are randomly distributed and moved in 1 hectare (100 m x 100 m) grid
conchMating<-function(N,REPS,vel_mean,vel_sd,vel_min,vel_max,habitatAvailable=1,graphicsOn=F,STEPS=1,barrier="none",
                        restPd_mean=0,restPd_min=0,restPd_max=0,restPd_sd=0,restPd_dist="U",
                        taxisStrength=0,taxisDist_min=0,taxisDist_max=0) {
  #PARAMETER DEFINITIONS
  #N = density per hectare
  #REPS = days of spawning season
  #vel_mean, vel_sd, vel_min, vel_max = velocities expressed as m/day from Glazer et al. (2001) Table 1 http://aquaticcommons.org/13482/1/GlazerDelgadoKidney_GCFI_MPA.pdf
  #habitatAvailable = scale down the available movement space from 1 hectare default, reduces space conch can move, effectively clustering them more tightly
  #graphicsOn = enable/disable generation of graphic animations and path plots
  #STEPS = default step is 1 day; input values less than 1 for sub-24 hr
  #barrier - creates a barrier based on getBarrier() function
  #restPd = how long female conch wait to mate again between mating events (in days)
  #taxisStrength & taxisDist = how strong and how far does scent-tracking function to attract conch to each other

  no_barrier<-list(box=cbind(c(-50*habitatAvailable, -50*habitatAvailable, 50*habitatAvailable, 50*habitatAvailable),
                                c(-50*habitatAvailable, 50*habitatAvailable, 50*habitatAvailable, -50*habitatAvailable))) #no barrier
  
  one_barrier<-list(box=cbind(c(-50*habitatAvailable, -50*habitatAvailable, 50*habitatAvailable, 50*habitatAvailable),
                            c(-50*habitatAvailable, 50*habitatAvailable, 50*habitatAvailable, -50*habitatAvailable)),
                      b1= cbind(c(-5, -5, 5, 5),
                                c(-40, 40, 40, -40))) #one long obstruction
  
  long_barriers<-list(box=cbind(c(-50*habitatAvailable, -50*habitatAvailable, 50*habitatAvailable, 50*habitatAvailable),
                                c(-50*habitatAvailable, 50*habitatAvailable, 50*habitatAvailable, -50*habitatAvailable)),
                      b1=cbind(c(-30, -30, -25, -25),
                               c(-30, 30, 30, -30)),
                      b2=cbind(c(-10, -10, -5, -5),
                               c(-30, 30, 30, -30)),
                      b3=cbind(c(5, 5, 10, 10),
                               c(-30, 30, 30, -30)),
                      b4=cbind(c(25, 25, 30, 30),
                               c(-30, 30, 30, -30))) #many long obstructions 
  
  pylons<-list(box=cbind(c(-50*habitatAvailable, -50*habitatAvailable, 50*habitatAvailable, 50*habitatAvailable),
                                c(-50*habitatAvailable, 50*habitatAvailable, 50*habitatAvailable, -50*habitatAvailable)),
                      b1= cbind(c(-40, -40, -35, -35), #impose grid of obstacles
                                c(-40, -35, -35, -40)),
                      b2= cbind(c(-30, -30, -25, -25),
                                c(-30, -25, -25, -30)),
                      b3= cbind(c(-20, -20, -15, -15),
                                c(-20, -15, -15, -20)),
                      b4= cbind(c(-10, -10, -5, -5),
                                c(-10, -5, -5, -10)),
                      b5= cbind(c(40, 40, 35, 35),
                                c(40, 35, 35, 40)),
                      b6= cbind(c(30, 30, 25, 25),
                                c(30, 25, 25, 30)),
                      b7= cbind(c(20, 20, 15, 15),
                                c(20, 15, 15, 20)),
                      b8= cbind(c(10, 10, 5, 5),
                                c(10, 5, 5, 10)),
                      b9= cbind(c(-40, -40, -35, -35),
                                c(40, 35, 35, 40)),
                      b10=cbind(c(-30, -30, -25, -25),
                                c(30, 25, 25, 30)),
                      b11=cbind(c(-20, -20, -15, -15),
                                c(20, 15, 15, 20)),
                      b12=cbind(c(-10, -10, -5, -5),
                                c(10, 5, 5, 10)),
                      b13=cbind(c(40, 40, 35, 35),
                                c(-40, -35, -35, -40)),
                      b14=cbind(c(30, 30, 25, 25),
                                c(-30, -25, -25, -30)),
                      b15=cbind(c(20, 20, 15, 15),
                                c(-20, -15, -15, -20)),
                      b16=cbind(c(10, 10, 5, 5),
                                c(-10, -5, -5, -10)))
  
  
  cross_barrier<-list(box=cbind(c(-50*habitatAvailable, -50*habitatAvailable, 50*habitatAvailable, 50*habitatAvailable),
                                c(-50*habitatAvailable, 50*habitatAvailable, 50*habitatAvailable, -50*habitatAvailable)),
                      b1= cbind(c(-20,-10,-10,10,10,20,20,10,10,10,-10,-10,-20),
                                c(10,10,20,20,10,10,-10,-10,-10,-20,-20,-10,-10)))

  horseshoe_barrier<-list(box=cbind(c(-50*habitatAvailable, -50*habitatAvailable, 50*habitatAvailable, 50*habitatAvailable),
                                    c(-50*habitatAvailable, 50*habitatAvailable, 50*habitatAvailable, -50*habitatAvailable)),
                          b1= cbind(c(-30, -30, -25, -25, -15, -15, -10, -10), #impose grid of obstacles
                                    c(10, 30, 30, 15, 15, 30, 30, 10)),
                          b2= cbind(c(-30, -30, -25, -25, -15, -15, -10, -10), #impose grid of obstacles
                                    c(-10, -30, -30, -15, -15, -30, -30, -10)),
                          b3= cbind(c(30, 30, 25, 25, 15, 15, 10, 10), #impose grid of obstacles
                                    c(10, 30, 30, 15, 15, 30, 30, 10)),
                          b4= cbind(c(30, 30, 25, 25, 15, 15, 10, 10), #impose grid of obstacles
                                    c(-10, -30, -30, -15, -15, -30, -30, -10)))
  
  barrier_selected=NA
  switch(barrier,
         none={barrier_selected<-no_barrier},
         one={barrier_selected<-one_barrier},
         long={barrier_selected<-long_barriers},
         pylon={barrier_selected<-pylons},
         cross={barrier_selected<-cross_barrier},
         horseshoe={barrier_selected<-horseshoe_barrier})

  sim <- tidygraph::create_empty(N) %>% #creates a new simulation environment
    particles::simulate(alpha_decay = 0, setup = particles::aquarium_genesis(width=100, height=100), velocity_decay=0, alpha=1, alpha_target=1) %>% #populates environment with rectangular grid of randomly distributed particles with no velocity decay
    particles::impose(particles::polygon_constraint,barrier_selected) %>% #imposes barriers to movement if barriers were selected
    particles::impose(particles::velocity_constraint, 
           v=truncnorm::rtruncnorm(1,a=vel_min,b=vel_max,mean=vel_mean,sd=vel_sd), vmin=NULL, vmax=NULL) %>% #imposes constraint the distribution of potential velocities per particle
    particles::wield(particles::random_force)  %>% #randomly moves particles
    particles::wield(particles::manybody_force, strength=taxisStrength, min_dist=taxisDist_min, max_dist=taxisDist_max) %>% #overrides random movement if enabled, with particle attraction corresponding to scent-tracking
    particles::wield(particles::reset_force)  %>% #ensures that particles will move in subsequent step
    particles::evolve(REPS*STEPS, record) #evolves simulation over REP*STEPS iterations, recording movements to enable animation
  traces <- data.frame(do.call(rbind, lapply(sim$history, position))) #create a data frame with the history of each conch's movements
  names(traces) <- c('x', 'y')
  traces$particle <- rep(1:N, REPS*STEPS) #provide identifier to each individual
  traces$time<-rep(1:(REPS*STEPS),each=N) #provide timestep
  traces$sex<-ifelse(traces$particle %% 2 == 0,1,2) #males 1, females 2
  traces$lastMated<-365*STEPS-(REPS*STEPS)+(traces$time-1) #initialize counter for last mating (one year ago plus additional time steps)
  if(restPd_dist==1) { #uniform
    restPeriod<-runif(N,min=restPd_min,max=restPd_max) #set rest period between mating based on random uniform distribution
  } else { #Weil & Laughlin (1984), bounded at 99%
     restPeriod<-truncnorm::rtruncnorm(N,mean=restPd_mean,sd=restPd_sd,a=max(0,restPd_mean-2.576*restPd_sd,na.rm=T),b=(restPd_mean+2.576*restPd_sd)) #set rest period based on random truncated normal distribution
  }
  traces$restPeriod<-restPeriod #assign rest period to individuals
  traces$interactions<-0 #haven't bumped into any other conch yet
  
  eggDelay<-truncnorm::rtruncnorm(N,mean=8.7,sd=4.9,a=0,b=(8.7+3.291*4.9)) #set delay in egg-laying
  traces$eggDelay<-eggDelay #assign egg delay to individuals
  traces$lastEgg<-365*STEPS-(REPS*STEPS)+(traces$time-1) #initialize last time animal deposited eggs (last year plus duration of simulation at time step)
  
  if(graphicsOn) { #if graphics enabled
    animateConch(traces,N,REPS*STEPS,barrier) #make gifs
    conchPathPlot(traces,N,barrier) #make path plots
    }
  
  return(traces)
}

# Given three colinear points p, q, r, the function checks if 
# point q lies on line segment 'pr' 
onSegment<-function(p, q, r) {
  if (q$coords.x1 <= max(p$coords.x1, r$coords.x1) && q$coords.x1 >= min(p$coords.x1, r$coords.x1) && 
      q$coords.x2 <= max(p$coords.x2, r$coords.x2) && q$coords.x2 >= min(p$coords.x2, r$coords.x2)) {return(T)}
    else {return(F)}
} 

#To find orientation of ordered triplet (p, q, r). 
# The function returns following values 
# 0 --> p, q and r are colinear 
# 1 --> Clockwise 
# 2 --> Counterclockwise

orientation<-function(p, q, r) {
  val = (q$coords.x2 - p$coords.x2) * (r$coords.x1 - q$coords.x1) - (q$coords.x1 - p$coords.x1) * (r$coords.x2 - q$coords.x2)
  
  if (val == 0) {return(0)}
  if (val > 0) {return(1)}
  if (val < 0) {return(2)}
}

# The main function that returns true if line segment 'p1q1' 
# and 'p2q2' intersect. 
doIntersect<-function(p1, q1, p2, q2) {
  # Find the four orientations needed for general and 
  # special cases 
  o1 = orientation(p1, q1, p2); 
  o2 = orientation(p1, q1, q2); 
  o3 = orientation(p2, q2, p1); 
  o4 = orientation(p2, q2, q1); 
  
  # General case 
  if (o1 != o2 && o3 != o4) {return(T)}

  # Special Cases 
  # p1, q1 and p2 are colinear and p2 lies on segment p1q1 
  if (o1 == 0 && onSegment(p1, p2, q1)) {return(T)}
  
  # p1, q1 and q2 are colinear and q2 lies on segment p1q1 
  if (o2 == 0 && onSegment(p1, q2, q1)) {return(T)}
  
  # p2, q2 and p1 are colinear and p1 lies on segment p2q2 
  if (o3 == 0 && onSegment(p2, p1, q2)) {return(T)}
  
  # p2, q2 and q1 are colinear and q1 lies on segment p2q2 
  if (o4 == 0 && onSegment(p2, q1, q2)) {return(T)}
  
  return(F) # Doesn't fall in any of the above cases 
} 
#https://www.geeksforgeeks.org/check-if-two-given-line-segments-intersect/

#determines if conch mated based on whether the paths of two opposite-sex conch "intersect" by passing within "perception distance" of each other on a given day 
#and the female of the pair meets the threshold for sexual facilitation in that the numbers of opposite-sex conch she has perceived previously has
#prepared her hormonally for the mating process
countCollisions<-function(sim_traces,n,r,s=2,perceptionDist_min=0,perceptionDist_max=1.5,sexFacilitation=F,priorInteractions=10) {
  options(dplyr.summarise.inform=F)
  collisions<-0
  NMating<-matrix(nrow=(n-1),ncol=(r*s-1))
  NSpawning<-matrix(nrow=(n-1),ncol=(r*s-1))
  for(t in 1:(r*s-1)) { #cycle through all steps in the simulation
    conch_pts<-sim_traces[which(sim_traces$time==t | sim_traces$time==(t+1)),] #create subset of all conch at current and next step
    pts_sf<-st_as_sf(conch_pts,coords=c("x","y")) #create spatial subset of conch individuals at step and subsequent step
    pts_ln<-pts_sf %>% group_by(particle) %>% dplyr::summarize(sex = mean(sex), lastMated=max(lastMated), restPeriod=max(restPeriod),
                                                               lastEgg=max(lastEgg), eggDelay=max(eggDelay)) %>% st_cast("LINESTRING") #create line for each conch's movement between this step and the next
    matingEvents<-NULL
    for(i in 1:(n-1)) {
      sex<-as.numeric(pts_ln[i,"sex"][[1]]) #identify sex of conch
      
      #count Mating Events
      if(sex==1 | as.numeric(pts_ln[i,"lastMated"][[1]]) >= as.numeric(pts_ln[i,"restPeriod"][[1]])) { #if male or if receptive female
        a<-pts_ln[which(pts_ln$particle==i),] #create line
        if(sex==1) { #if male
          b<-pts_ln[which(pts_ln$particle!=i & pts_ln$sex!=sex & pts_ln$lastMated >= pts_ln$restPeriod),] #if subject is male, only collisions with receptive females counted
        } else {b<-pts_ln[which(pts_ln$particle!=i & pts_ln$sex!=sex),]} #if subject is receptive female, collisions with any male counted
        matingEvents<-tryCatch({st_is_within_distance(a,b,runif(1,perceptionDist_min,perceptionDist_max))},error=function(e) {return(NULL)}) #any line within X m of another line
        collisions<-collisions+length(matingEvents[[1]]) #increment counter
        if(sexFacilitation & t>1) { #prior interactions with conspecifics promote reproduction
          sim_traces[which(sim_traces$particle==i & sim_traces$time>=t),"interactions"]<-sim_traces[which(sim_traces$particle==i & sim_traces$time==(t-1)),"interactions"]+length(matingEvents[[1]]) #increment counter of prior interactions
          if((length(matingEvents[[1]])>0) && (runif(1,0,1) < (sim_traces[which(sim_traces$particle==i & sim_traces$time==t),"interactions"])/priorInteractions)) { #with "priorInteractions" prior collisions, 100% chance of successful mating
              NMating[i,t]<-ifelse(length(matingEvents[[1]])>0,1,0) #sex facilitation led to successful mating
          } else {
              NMating[i,t]<-0 #unsuccessful mating due to lack of prior encounters
          } 
        } else {
            NMating[i,t]<-ifelse(length(matingEvents[[1]])>0,1,0) #sex facilitation not considered
        }
        if(NMating[i,t]==1){
          #sim_traces[which(sim_traces$particle==i & sim_traces$time==t),"lastMated"]<-0 #just mated
          sim_traces[which(sim_traces$particle==i & sim_traces$time>=t),"lastMated"]<-seq(0:((r*s-t)))
        } 
      } else {
        NMating[i,t]<-0
      }
      
      #Count Egg-laying events if eggDelay exceeded
      if(sex==1 & as.numeric(pts_ln[i,"lastEgg"][[1]]) >= as.numeric(pts_ln[i,"eggDelay"][[1]]) & as.numeric(pts_ln[i,"lastMated"][[1]]) < (365*s-(r*s))) {
        sim_traces[which(sim_traces$particle==i & sim_traces$time>=t),"lastEgg"]<-seq(0:((r*s-t)))
        NSpawning[i,t]<-1 #count egg-laying event
        
      } else {
        NSpawning[i,t]<-0 #no egg-laying event
      }
    } #end i loop
  } #end t loop
  pctMating_mean<-mean(colSums(NMating)/n) #percent mating average across all simulation days
  pctMating_var<-var(colSums(NMating)/n) #percent mating variance across all simulation days
  pctSpawning_mean<-mean(colSums(NSpawning)/n) #percent spawning average across all simulation days
  pctSpawning_var<-var(colSums(NSpawning)/n) #percent spawning variance across all simulation days
  out<-list(collisions/2,pctMating_mean,pctMating_var,pctSpawning_mean,pctSpawning_var) #because collisions counts each individual bonk (a - b and b - a)
  return(out)
}

#### 4.0 Testing ####
 sim_traces1<-conchMating(N=10,REPS=10,vel_mean=2.57, vel_sd=0, vel_min=(2.57-3*0.24), vel_max=(2.57+3*0.24),habitatAvailable = 1,graphicsOn=T)
 count1<-countCollisions(sim_traces1,N=10,REPS=153) #95
# count2<-countCollisions3(sim_traces1,n=10,r=10,s=2)
# library(rbenchmark)
# benchmark("v1"={countCollisions(sim_traces1,N=100,REPS=153)},"v3"={countCollisions3(sim_traces1,N=100,REPS=153)},replications=1,columns = c("test", "replications", "elapsed",
#                                                                                                                             "relative", "user.self", "sys.self"))
# test replications elapsed relative user.self sys.self
# 1   v1            1  478.41    7.255    476.62     0.20
# 2   v3            1   65.94    1.000     65.74     0.13

#### 5.0 Barriers Plots ####
setwd("O:/Queen conch/SRT/ConchBonk/VDI")

#barriers plots
sim_traces1<-conchMating(N=100,REPS=2,vel_mean=2.57,vel_sd=1.57,vel_min=1.47,vel_max=(2.57+3.291*0.24),habitatAvailable=1,graphicsOn=T,STEPS=1,barrier="none",
                         restPd_mean=0,restPd_min=0,restPd_max=0,restPd_sd=0,restPd_dist="U",
                         taxisStrength=0,taxisDist_min=0,taxisDist_max=0)

plot_barriers_none<-ggplot()  +  
  geom_point(data=sim_traces1[sim_traces1$time==2,], aes(x, y, colour = factor(particle), shape=factor(sex)),size=3, stroke=2) + 
  geom_polygon(data=getBarrier("none"),aes(x=x,y=y,group=id),alpha=0.5,fill="black")+
  scale_shape_manual(values=c(3, 4))+
  theme(legend.position = "none")

sim_traces1<-conchMating(N=100,REPS=2,vel_mean=2.57,vel_sd=1.57,vel_min=1.47,vel_max=(2.57+3.291*0.24),habitatAvailable=1,graphicsOn=T,STEPS=1,barrier="one",
                         restPd_mean=0,restPd_min=0,restPd_max=0,restPd_sd=0,restPd_dist="U",
                         taxisStrength=0,taxisDist_min=0,taxisDist_max=0)

plot_barriers_one<-ggplot()  +  
  geom_point(data=sim_traces1[sim_traces1$time==2,], aes(x, y, colour = factor(particle), shape=factor(sex)),size=3, stroke=2) + 
  geom_polygon(data=getBarrier("one"),aes(x=x,y=y,group=id),alpha=0.5,fill="black")+
  scale_shape_manual(values=c(3, 4))+
  theme(legend.position = "none")

sim_traces1<-conchMating(N=100,REPS=2,vel_mean=2.57,vel_sd=1.57,vel_min=1.47,vel_max=(2.57+3.291*0.24),habitatAvailable=1,graphicsOn=T,STEPS=1,barrier="long",
                         restPd_mean=0,restPd_min=0,restPd_max=0,restPd_sd=0,restPd_dist="U",
                         taxisStrength=0,taxisDist_min=0,taxisDist_max=0)

plot_barriers_long<-ggplot()  +  
  geom_point(data=sim_traces1[sim_traces1$time==2,], aes(x, y, colour = factor(particle), shape=factor(sex)),size=3, stroke=2) + 
  geom_polygon(data=getBarrier("long"),aes(x=x,y=y,group=id),alpha=0.5,fill="black")+
  scale_shape_manual(values=c(3, 4))+
  theme(legend.position = "none")

sim_traces1<-conchMating(N=100,REPS=2,vel_mean=2.57,vel_sd=1.57,vel_min=1.47,vel_max=(2.57+3.291*0.24),habitatAvailable=1,graphicsOn=T,STEPS=1,barrier="pylon",
                         restPd_mean=0,restPd_min=0,restPd_max=0,restPd_sd=0,restPd_dist="U",
                         taxisStrength=0,taxisDist_min=0,taxisDist_max=0)

plot_barriers_pylon<-ggplot()  +  
  geom_point(data=sim_traces1[sim_traces1$time==2,], aes(x, y, colour = factor(particle), shape=factor(sex)),size=3, stroke=2) + 
  geom_polygon(data=getBarrier("pylon"),aes(x=x,y=y,group=id),alpha=0.5,fill="black")+
  scale_shape_manual(values=c(3, 4))+
  theme(legend.position = "none")

sim_traces1<-conchMating(N=100,REPS=2,vel_mean=2.57,vel_sd=1.57,vel_min=1.47,vel_max=(2.57+3.291*0.24),habitatAvailable=1,graphicsOn=T,STEPS=1,barrier="cross",
                         restPd_mean=0,restPd_min=0,restPd_max=0,restPd_sd=0,restPd_dist="U",
                         taxisStrength=0,taxisDist_min=0,taxisDist_max=0)

plot_barriers_cross<-ggplot()  +  
  geom_point(data=sim_traces1[sim_traces1$time==2,], aes(x, y, colour = factor(particle), shape=factor(sex)),size=3, stroke=2) + 
  geom_polygon(data=getBarrier("cross"),aes(x=x,y=y,group=id),alpha=0.5,fill="black")+
  scale_shape_manual(values=c(3, 4))+
  theme(legend.position = "none")

sim_traces1<-conchMating(N=100,REPS=2,vel_mean=2.57,vel_sd=1.57,vel_min=1.47,vel_max=(2.57+3.291*0.24),habitatAvailable=1,graphicsOn=T,STEPS=1,barrier="horseshoe",
                         restPd_mean=0,restPd_min=0,restPd_max=0,restPd_sd=0,restPd_dist="U",
                         taxisStrength=0,taxisDist_min=0,taxisDist_max=0)

plot_barriers_horseshoe<-ggplot()  +  
  geom_point(data=sim_traces1[sim_traces1$time==2,], aes(x, y, colour = factor(particle), shape=factor(sex)),size=3, stroke=2) + 
  geom_polygon(data=getBarrier("horseshoe"),aes(x=x,y=y,group=id),alpha=0.5,fill="black")+
  scale_shape_manual(values=c(3, 4))+
  theme(legend.position = "none")

png("./Barriers_plot.png",height=9,width=6.5,res=300,units="in")
ggarrange(plot_barriers_none,plot_barriers_one,plot_barriers_long,plot_barriers_pylon,plot_barriers_cross,plot_barriers_horseshoe,ncol=2,nrow=3,
          labels=c("A) None","B) One", "C) Long","D) Pylon", "E) Cross", "F) Horseshoe"),vjust=0,hjust=-0.25)+
  theme(plot.margin = margin(1,0,0,0, "in"))
dev.off()


#### 6.0 Implementation ####

N<-c(10, 25, 50, 100, 150, 200, 250, 500,1000,2500) #density of adult conch per hectare
#REPS<-c(92,153) #repetitions (153 d simulates a May to Sept spawning season)
#REPS<-c(92) #repetitions (92 simulates 3-month peak spawning, 153 d simulates a May to Sept spawning season)
REPS<-c(10) #ten scientific surveys taken during peak spawning
BARRIERS<-c("none","one")
#BARRIERS<-c("none","one","long","pylon","cross","horseshoe") #types of movement barriers imposed
VEL<-cbind(VEL.mean=c(2.57,4.17,11.36),VEL.sd=c(1.57,0.41,0.24),VEL.min=c(1.47,0,0),VEL.max=c((2.57+3.291*0.24),(4.17+3.291*0.41),21.24)) #distributions of movement velocities used to seed random movements
#VEL<-cbind(VEL.mean=c(4.17),VEL.sd=c(0.41),VEL.min=c(0),VEL.max=c((4.17+3.291*0.41)))
RP<-cbind(RP.min=c(0,0,0),RP.max=c(0,2,8.7+3.291*4.9),RP.mean=c(0,1,8.7),RP.sd=c(0,0,4.9),RP.dist=c(1,1,2)) #distributions of rest periods used to limit female receptivity to mating; 1: Uniform, 2: TNormal
TAXIS<-cbind(TAXIS.strength=c(0,1),TAXIS.min=c(0,0),TAXIS.max=c(0,22)) #distribution of scent-tracking strength and distance (m)
PDIST<-cbind(PDIST.min=c(0,0,0),PDIST.max=c(0.5,1.5,3)) #distribution of perception distance for counting close passes as mating events
SEX_FACILITATION<-cbind(sexFacilitation=c(F,T,T,T),priorInteractions=c(0,10,25,50)) #distribution of required prior interactions with opposite sex prior to mating

RUNS<-seq(1:10) #10 bootstrap runs
STEPS<-1 #1-day time step

summaryStats<-as.data.frame(tidyr::expand_grid(RUNS,N,REPS,BARRIERS,as.data.frame(VEL),as.data.frame(RP),as.data.frame(TAXIS),as.data.frame(PDIST),as.data.frame(SEX_FACILITATION)))
write.csv(summaryStats,"./summaryStats_testgrid_VDI3.csv") #write output to file
nrow(summaryStats)

summaryStats$collisions<-NA
summaryStats$pctMating_mean<-NA
summaryStats$pctMating_var<-NA
summaryStats$pctSpawning_mean<-NA
summaryStats$pctSpawning_var<-NA

habitatAvailable=1

#function for implementing multi-threaded simulation runs to accelerate processing
updateStats<-function(i) {
 # for(i in 1:nrow(summaryStats)) {
  if(file.exists(paste("./SummaryStats_VDI3_",i,".csv",sep=""))) {
    test<-read.csv(paste("./SummaryStats_VDI3_",i,".csv",sep=""))
    summaryStats[i,]<-test[1,2:26]
      return(summaryStats[i,])
  }
      STEPS<-1 #1 day time step
      #simulation across assigned parameter space
      conchPop<-conchMating(N=summaryStats[i,"N"],REPS=summaryStats[i,"REPS"],vel_mean=summaryStats[i,"VEL.mean"], vel_sd=summaryStats[i,"VEL.sd"],
                            vel_min=summaryStats[i,"VEL.min"],vel_max=summaryStats[i,"VEL.max"],habitatAvailable=1,graphicsOn=F,STEPS=1,
                            barrier=summaryStats[i,"BARRIERS"],
                            restPd_mean=summaryStats[i,"RP.mean"],restPd_min=summaryStats[i,"RP.min"],restPd_max=summaryStats[i,"RP.max"],
                            restPd_sd=summaryStats[i,"RP.sd"],restPd_dist=summaryStats[i,"RP.dist"],
                            taxisStrength=summaryStats[i,"TAXIS.strength"],taxisDist_min=summaryStats[i,"TAXIS.min"],taxisDist_max=summaryStats[i,"TAXIS.max"])
      #count mating events
      collide<-countCollisions(conchPop,n=summaryStats[i,"N"],r=summaryStats[i,"REPS"],s=STEPS,perceptionDist_min = summaryStats[i,"PDIST.min"],perceptionDist_max = summaryStats[i,"PDIST.max"],
                               sexFacilitation=summaryStats[i,"sexFacilitation"],priorInteractions=summaryStats[i,"priorInteractions"]) 
      #update stats for given bootstrap run
      summaryStats[i,"collisions"]<-collide[[1]]
      summaryStats[i,"pctMating_mean"]<-collide[[2]]
      summaryStats[i,"pctMating_var"]<-collide[[3]]
      summaryStats[i,"pctSpawning_mean"]<-collide[[4]]
      summaryStats[i,"pctSpawning_var"]<-collide[[5]]
      print(summaryStats[i,])
      #write incremental runs to file so you don't lose data if computer gets rebooted by your IT department...
      write.csv(summaryStats[i,],paste("./SummaryStats_VDI3_",i,".csv",sep=""))
 # }
  return(summaryStats[i,])
} #end updateStats

sapply(1:nrow(summaryStats[1,]),updateStats)

library(doParallel)
library(foreach)

#create parallel processing environment
cl<-makeCluster(detectCores()-1) 
clusterEvalQ(cl, {
  library(particles)
  library(tidygraph)
  library(ggraph)
  library(tidyverse)
  library(gganimate)
  library(sf)
  library(sp)
  library(rgeos)
  library(dplyr)
  library(truncnorm)
  library(Rcpp)
})

#send all custom functions to each processing node
clusterExport(cl,c("getBarrier","conchPathPlot","animateConch","conchMating","onSegment","orientation","doIntersect","countCollisions"))
#send summary file template to each processing node
clusterExport(cl,c("summaryStats"))

#run parallel processing on simulation across all designated runs              
SummaryStats_i<-parLapply(cl,1:nrow(summaryStats),updateStats)
stopCluster(cl) #stop the parallel processing

#aggregate summary stats across all nodes
SummaryStats_all<-plyr::rbind.fill(SummaryStats_i)
head(SummaryStats_all)

#write final file
write.csv(SummaryStats_all,paste("./SummaryStats_all_VDI3.csv",sep=""))

#### 7.0 Goodness of Fit Testing ####
#identify best fitting scenarios
#import Stoner data from Bahamas
stoner<-read.csv("O:/Queen conch/SRT/ConchBonk/stoner.csv",stringsAsFactors = F)
head(stoner)

stoner_rayculp<-read.csv("O:/Queen conch/SRT/ConchBonk/stoner_rayculp.csv",stringsAsFactors = F)
head(stoner_rayculp)

#import Glazer/Delgado data from Florida Keys
glazer<-read.csv("O:/Queen conch/SRT/ConchBonk/Glazer_Delgado_data.csv",stringsAsFactors = F)
head(glazer)
summary(glazer)
boxplot(glazer$Pct_conch_mating~glazer$Month)
glazer<-glazer[which(glazer$Month<9),] #per Glazer & Delgado, to focus on "peak spawning"
glazer$Log.density<-log10(glazer$Adults_per_Ha)
glazer$Pct_conch_mating<-glazer$No._Mating_per_Ha/glazer$Adults_per_Ha
glazer$Pct_conch_spawning<-glazer$No._Spawning_per_Ha/glazer$Adults_per_Ha

#install.packages("drc")
library(drc)

#fit dose-response curves to field observations
stoner_fit<-drm(X..Mating~Log.density,data=stoner,fct=L.3(),type="continuous") #fixes lower asympotote at zero
summary(stoner_fit)
plot(stoner_fit)

glazer_fit<-drm(Pct_conch_mating~Log.density,data=glazer,fct=L.3(),type="continuous") #fixes lower asympotote at zero
summary(glazer_fit)
plot(glazer_fit)

summary(stoner)
summary(glazer)
summary(stoner_fit)
sims<-SummaryStats_all
#SummaryStats_all<-read.csv("./SummaryStats_all_VDI3.csv",stringsAsFactors = F)

#assign a unique ID to each permutation and bootstrap run of the simulation
assignBootID<-function(d,g=1) {
  d$key<-paste(d$REPS,d$BARRIERS,d$VEL.mean,d$VEL.sd,d$VEL.min,d$VEL.max,d$RP.min,d$RP.max,d$RP.mean,d$RP.sd,d$RP.dist,d$TAXIS.strength,d$TAXIS.min,d$TAXIS.max,d$PDIST.min,d$PDIST.max,d$sexFacilitation,d$priorInteractions,sep="_")
  d$Nkey<-paste(d$N,d$REPS,d$BARRIERS,d$VEL.mean,d$VEL.sd,d$VEL.min,d$VEL.max,d$RP.min,d$RP.max,d$RP.mean,d$RP.sd,d$RP.dist,d$TAXIS.strength,d$TAXIS.min,d$TAXIS.max,d$PDIST.min,d$PDIST.max,d$sexFacilitation,d$priorInteractions,sep="_")
  d<-d[order(d$key,d$N),]
  d<-d %>% group_by(key) %>%
    mutate(bootgrp = cur_group_id())
  d<-d %>% group_by(key,N) %>%
    mutate(bootgrpN = cur_group_id())
  d$replicate<-sequence(rle(d$bootgrpN)$lengths)
  d<-d %>% group_by(replicate,bootgrp) %>%
    mutate(boot_id = cur_group_id())
  d<-d %>% group_by(boot_id) %>%
    mutate(max_N = max(N,na.rm=T))
  d<-d[order(d$boot_id,d$N),]
  d$source<-g
  return(d)
}
sims<-assignBootID(SummaryStats_all)
summary(sims)

stoner_fit<-drm(X..Mating~Log.density,data=stoner,fct=LL.3(),type="continuous") #fixes lower asympotote at zero
stoner_dev<-residuals(stoner_fit)
plot(stoner_dev)

glazer_fit2<-drm((Pct_conch_mating*100)~Log.density,data=glazer,fct=LL.3(),type="continuous") #fixes lower asympotote at zero
plot(glazer_fit2)
glazer_dev<-residuals(glazer_fit2)
glazer_var<-glazer_dev^2
plot(glazer_dev)

sims<- sims %>% group_by(source,boot_id) %>%
  mutate(boot_id_gbl = cur_group_id())
View(sims)

#which model has the lowest sum of squared deviation?
comparisons<-vector(mode="list",length=max(sims$bootgrp))
for(i in 1:max(sims$bootgrp)) {
  boot1<-sims[which(sims$bootgrp==i),]
  temp_s_1<-approx(x=boot1$N,y=boot1$pctMating_mean*100,xout=stoner$Adults.ha,method="linear",yleft=0,yright=max(boot1$pctMating_mean*100,na.rm=T))
  sims_dev_stoner1<-stoner$X..Mating- temp_s_1$y
  s_devs<-data.frame(cbind(Source=c(rep("drc",length(stoner_dev)),rep("sim",length(sims_dev_stoner1))),
                     Residuals=c(stoner_dev,sims_dev_stoner1)))
  s_devs$Residuals<-as.numeric(s_devs$Residuals)
  t_sims_stoner1<-t.test(stoner_dev,sims_dev_stoner1,paired=T,alternative="two.sided")
  t_sims_stoner1_adjP<-pairwise.t.test(s_devs$Residuals, s_devs$Source, p.adjust.method="bonferroni")
  
  sim_better_stoner_t_1<-ifelse((t_sims_stoner1_adjP$p.value<0.05 & t_sims_stoner1$estimate<0),1,0)
  sim_stoner_ssr<-sum(sims_dev_stoner1^2)
  ybar_stoner<-mean(stoner$X..Mating)
  sst_stoner<-sum((stoner$X..Mating-ybar_stoner)^2)
  rsq_stoner<-1-sim_stoner_ssr/sst_stoner
  mse_stoner<-mean(sims_dev_stoner1^2)
  rmse_stoner<-sqrt(mean(sims_dev_stoner1^2))
  sim_better_stoner_ss_1<-ifelse((sum(stoner_dev^2)>sim_stoner_ssr),1,0)
  
  temp_g_1<-approx(x=boot1$N,y=boot1$pctMating_mean*100,xout=glazer$Adults_per_Ha,method="linear",yleft=0,yright=max(boot1$pctMating_mean*100,na.rm=T))
  sims_dev_glazer1<-glazer$Pct_conch_mating*100 - temp_g_1$y
  g_devs<-data.frame(cbind(Source=c(rep("drc",length(glazer_dev)),rep("sim",length(sims_dev_glazer1))),
                           Residuals=c(glazer_dev,sims_dev_glazer1)))
  g_devs$Residuals<-as.numeric(g_devs$Residuals)
  t_sims_glazer1<-t.test(glazer_dev,sims_dev_glazer1,paired=T,alternative="two.sided")
  t_sims_glazer1_adjP<-pairwise.t.test(g_devs$Residuals, g_devs$Source, p.adjust.method="bonferroni")
  
  sim_better_glazer_t_1<-ifelse((t_sims_glazer1_adjP$p.value<0.05 & t_sims_glazer1$estimate<0),1,0)
  sim_glazer_ssr<-sum(sims_dev_glazer1^2)
  ybar_glazer<-mean(glazer$Pct_conch_mating)
  sst_glazer<-sum((glazer$Pct_conch_mating-ybar_glazer)^2)
  rsq_glazer<-1-sim_glazer_ssr/sst_glazer
  mse_glazer<-mean(sims_dev_glazer1^2)
  rmse_glazer<-sqrt(mean(sims_dev_glazer1^2))
  sim_better_glazer_ss_1<-ifelse((sum(glazer_dev^2)>sim_glazer_ssr),1,0)
  t_sims_glazer1<-t.test(glazer_dev,sims_dev_glazer1,paired=T,alternative="two.sided")
  sim_better_glazer_t_1<-ifelse((t_sims_glazer1$p.value<0.05 & t_sims_glazer1$estimate<0),1,0)
  sim_better_glazer_ss_1<-ifelse((sum(glazer_dev^2)>sum(sims_dev_glazer1^2)),1,0)
  
  comparisons[[i]]<-as.data.frame(c(boot1[1,c(5:20,26:34)],
                                    SSR_Stoner=sim_stoner_ssr,
                                    R2_Stoner=rsq_stoner,
                                    MSE_Stoner=mse_stoner,
                                    RMSE_Stoner=rmse_stoner,
                                    sim_better_stoner_t_1=sim_better_stoner_t_1[[1]],
                                    sim_better_stoner_ss_1=sim_better_stoner_ss_1,
                                    SSR_Glazer=sim_glazer_ssr,
                                    R2_Glazer=rsq_glazer,
                                    MSE_Glazer=mse_glazer,
                                    RMSE_Glazer=rmse_glazer,
                                    sim_better_glazer_t_1=sim_better_glazer_t_1[[1]],
                                    sim_better_glazer_ss_1=sim_better_glazer_ss_1))
}

comparisons_df<-do.call("rbind",comparisons)
summary(comparisons_df)

#which simulation model has the best fits?
sort_stoner<-comparisons_df[order(comparisons_df$SSR_Stoner,comparisons_df$R2_Stoner,comparisons_df$RMSE_Stoner),]
sort_glazer<-comparisons_df[order(comparisons_df$SSR_Glazer,comparisons_df$R2_Glazer,comparisons_df$RMSE_Glazer),]
write.csv(sort_stoner,"./sort_stoner.csv")
write.csv(sort_glazer,"./sort_glazer.csv")

betterFits<-comparisons_df[which(comparisons_df$sim_better_stoner_t_1==1 | comparisons_df$sim_better_glazer_t_1 ==1),]
write.csv(betterFits,"./betterFits.csv")
View(betterFits)
nrow(comparisons_df)
nrow(betterFits)
nrow(betterFits[which(betterFits$sim_better_glazer_t_1==1),])
nrow(betterFits)/nrow(comparisons_df)
nrow(betterFits[which(betterFits$sim_better_stoner_t_1==1),])/nrow(comparisons_df)
nrow(betterFits[which(betterFits$sim_better_glazer_t_1==1),])/nrow(comparisons_df)
summary(betterFits)
boxplot(betterFits$priorInteractions)

#compare only non-zero observations of percent mating or observations where densities were below 100
stoner_NZ<-stoner[which(stoner$X..Mating>0 | stoner$Adults.ha<100),] #Bahamas data - eliminates high density observations with no mating
stoner_fit_NZ<-drm((X..Mating)~Adults.ha,data=stoner_NZ,fct=LL.3(),type="continuous") #fit logistic function to Bahamas data, fixes lower asympotote at zero
plot(stoner_fit_NZ) #plots function
stoner_dev_NZ<-residuals(stoner_fit_NZ) #compute residuals
glazer_NZ<-glazer[which(glazer$Pct_conch_mating>0 | glazer$Adults_per_Ha<100),] #Florida Keys data - eliminate high density observations with no mating
glazer_fit_NZ<-drm((Pct_conch_mating*100)~Adults_per_Ha,data=glazer_NZ,fct=LL.3(),type="continuous") #fixes lower asympotote at zero
plot(glazer_fit_NZ) #plots function
glazer_dev_NZ<-residuals(glazer_fit_NZ) #computes residuals

#compare across all bootstrap runs of conch simulation model and determine when simulation model outperforms regression fit to observations
comparisons_NZ<-vector(mode="list",length=max(sims$bootgrp))
for(i in 1:max(sims$bootgrp)) {
  boot1<-sims[which(sims$bootgrp==i),]
  temp_s_1<-approx(x=boot1$N,y=boot1$pctMating_mean*100,xout=stoner_NZ$Adults.ha,method="linear",yleft=0,yright=max(boot1$pctMating_mean*100,na.rm=T))
  sims_dev_stoner1_NZ<-stoner_NZ$X..Mating- temp_s_1$y
  s_devs_NZ<-data.frame(cbind(Source=c(rep("drc",length(stoner_dev_NZ)),rep("sim",length(sims_dev_stoner1_NZ))),
                           Residuals=c(stoner_dev_NZ,sims_dev_stoner1_NZ)))
  s_devs_NZ$Residuals<-as.numeric(s_devs_NZ$Residuals)
  t_sims_stoner1_NZ<-t.test(stoner_dev_NZ,sims_dev_stoner1_NZ,paired=T,alternative="two.sided")
  t_sims_stoner1_adjP_NZ<-pairwise.t.test(s_devs_NZ$Residuals, s_devs_NZ$Source, p.adjust.method="bonferroni")
  
  sim_better_stoner_t_1_NZ<-ifelse((t_sims_stoner1_adjP_NZ$p.value<0.05 & t_sims_stoner1_NZ$estimate<0),1,0)
  sim_stoner_ssr_NZ<-sum(sims_dev_stoner1_NZ^2)
  ybar_stoner_NZ<-mean(stoner_NZ$X..Mating)
  sst_stoner_NZ<-sum((stoner_NZ$X..Mating-ybar_stoner_NZ)^2)
  rsq_stoner_NZ<-1-sim_stoner_ssr_NZ/sst_stoner_NZ
  mse_stoner_NZ<-mean(sims_dev_stoner1_NZ^2)
  rmse_stoner_NZ<-sqrt(mean(sims_dev_stoner1_NZ^2))
  sim_better_stoner_ss_1_NZ<-ifelse((sum(stoner_dev_NZ^2)>sim_stoner_ssr_NZ),1,0)
  
  temp_g_1<-approx(x=boot1$N,y=boot1$pctMating_mean*100,xout=glazer_NZ$Adults_per_Ha,method="linear",yleft=0,yright=max(boot1$pctMating_mean*100,na.rm=T))
  sims_dev_glazer1_NZ<-glazer_NZ$Pct_conch_mating*100 - temp_g_1$y
  g_devs_NZ<-data.frame(cbind(Source=c(rep("drc",length(glazer_dev_NZ)),rep("sim",length(sims_dev_glazer1_NZ))),
                           Residuals=c(glazer_dev_NZ,sims_dev_glazer1_NZ)))
  g_devs_NZ$Residuals<-as.numeric(g_devs_NZ$Residuals)
  t_sims_glazer1_NZ<-t.test(glazer_dev_NZ,sims_dev_glazer1_NZ,paired=T,alternative="two.sided")
  t_sims_glazer1_adjP_NZ<-pairwise.t.test(g_devs_NZ$Residuals, g_devs_NZ$Source, p.adjust.method="bonferroni")
  
  sim_better_glazer_t_1_NZ<-ifelse((t_sims_glazer1_adjP_NZ$p.value<0.05 & t_sims_glazer1_NZ$estimate<0),1,0)
  sim_glazer_ssr_NZ<-sum(sims_dev_glazer1_NZ^2)
  ybar_glazer_NZ<-mean(glazer_NZ$Pct_conch_mating)
  sst_glazer_NZ<-sum((glazer_NZ$Pct_conch_mating-ybar_glazer_NZ)^2)
  rsq_glazer_NZ<-1-sim_glazer_ssr_NZ/sst_glazer_NZ
  mse_glazer_NZ<-mean(sims_dev_glazer1_NZ^2)
  rmse_glazer_NZ<-sqrt(mean(sims_dev_glazer1_NZ^2))
  sim_better_glazer_ss_1_NZ<-ifelse((sum(glazer_dev_NZ^2)>sim_glazer_ssr_NZ),1,0)
  t_sims_glazer1_NZ<-t.test(glazer_dev_NZ,sims_dev_glazer1_NZ,paired=T,alternative="two.sided")
  sim_better_glazer_t_1_NZ<-ifelse((t_sims_glazer1_NZ$p.value<0.05 & t_sims_glazer1_NZ$estimate<0),1,0)
  sim_better_glazer_ss_1_NZ<-ifelse((sum(glazer_dev_NZ^2)>sum(sims_dev_glazer1_NZ^2)),1,0)
  
  comparisons_NZ[[i]]<-as.data.frame(c(boot1[1,c(5:21,27:35)],
                                    SSR_Stoner=sim_stoner_ssr_NZ,
                                    R2_Stoner=rsq_stoner_NZ,
                                    MSE_Stoner=mse_stoner_NZ,
                                    RMSE_Stoner=rmse_stoner_NZ,
                                    sim_better_stoner_t_1=sim_better_stoner_t_1_NZ[[1]],
                                    sim_better_stoner_ss_1=sim_better_stoner_ss_1_NZ,
                                    SSR_Glazer=sim_glazer_ssr_NZ,
                                    R2_Glazer=rsq_glazer_NZ,
                                    MSE_Glazer=mse_glazer_NZ,
                                    RMSE_Glazer=rmse_glazer_NZ,
                                    sim_better_glazer_t_1=sim_better_glazer_t_1_NZ[[1]],
                                    sim_better_glazer_ss_1=sim_better_glazer_ss_1_NZ))
}

comparisons_df_NZ<-do.call("rbind",comparisons_NZ)
summary(comparisons_df_NZ)

#which simulation model has the best fits?
sort_stoner_NZ<-comparisons_df_NZ[order(comparisons_df_NZ$SSR_Stoner,comparisons_df_NZ$R2_Stoner,comparisons_df_NZ$RMSE_Stoner),]
sort_glazer_NZ<-comparisons_df_NZ[order(comparisons_df_NZ$SSR_Glazer,comparisons_df_NZ$R2_Glazer,comparisons_df_NZ$RMSE_Glazer),]
write.csv(sort_stoner_NZ,"./sort_stoner_NZ.csv")
write.csv(sort_glazer_NZ,"./sort_glazer_NZ.csv")

betterFits_NZ<-comparisons_df_NZ[which(comparisons_df_NZ$sim_better_stoner_t_1==1 | comparisons_df_NZ$sim_better_glazer_t_1 ==1),]
write.csv(betterFits_NZ,"./betterFits_NZ.csv")
View(betterFits_NZ)
nrow(comparisons_df_NZ)
nrow(betterFits_NZ)
nrow(betterFits_NZ[which(betterFits_NZ$sim_better_glazer_t_1==1),])
nrow(betterFits_NZ)/nrow(comparisons_df_NZ)
nrow(betterFits_NZ[which(betterFits_NZ$sim_better_glazer_t_1==1),])/nrow(comparisons_df_NZ)
summary(betterFits_NZ)
boxplot(betterFits_NZ$priorInteractions)


#### 8.0 Graphics ####

pA<-ggplot(betterFits_NZ)+geom_boxplot(aes(y=VEL.mean))+labs(y="Movement Speed (m/s)",tag="A")
pB<-ggplot(betterFits_NZ)+geom_boxplot(aes(y=RP.mean))+labs(y="Rest Period (days)",tag="B")
pC<-ggplot(betterFits_NZ)+geom_boxplot(aes(y=TAXIS.max))+labs(y="Scent-tracking Distance (m)",tag="C")
pD<-ggplot(betterFits_NZ)+geom_boxplot(aes(y=PDIST.max))+labs(y="Perception Distance (m)",tag="D")
pE<-ggplot(betterFits_NZ)+geom_boxplot(aes(y=priorInteractions))+labs(y="Prior Interactions",tag="E")
png("./betterFits_NZ_parameter_boxplots.png",height=7,width=7,units="in",res=600)
grid.arrange(pA,pB,pC,pD,pE,ncol=3)
dev.off()

df1<-comparisons_df_NZ
df1$Group<-"All Sims"
df2<-betterFits_NZ
df2$Group<-"Better Fits"
df3<-rbind(df1,df2)
pA<-ggplot(df3)+geom_boxplot(aes(x=factor(Group),y=VEL.mean))+labs(x="",y="Movement Speed (m/s)",tag="A")
pB<-ggplot(df3)+geom_boxplot(aes(x=factor(Group),y=RP.mean))+labs(x="",y="Rest Period (days)",tag="B")
pC<-ggplot(df3)+geom_boxplot(aes(x=factor(Group),y=TAXIS.max))+labs(x="",y="Scent-tracking Distance (m)",tag="C")
pD<-ggplot(df3)+geom_boxplot(aes(x=factor(Group),y=PDIST.max))+labs(x="",y="Perception Distance (m)",tag="D")
pE<-ggplot(df3)+geom_boxplot(aes(x=factor(Group),y=priorInteractions))+labs(x="",y="Prior Interactions (N)",tag="E")
png("./betterFits_NZ_parameter_boxplots_vsAll.png",height=7,width=7,units="in",res=600)
grid.arrange(pA,pB,pC,pD,pE,ncol=3)
dev.off()

#assign a unique ID to each permutation and bootstrap run of the simulation
assignBootID<-function(d,g=1) {
  d$key<-paste(d$REPS,d$BARRIERS,d$VEL.mean,d$VEL.sd,d$VEL.min,d$VEL.max,d$RP.min,d$RP.max,d$RP.mean,d$RP.sd,d$RP.dist,d$TAXIS.strength,d$TAXIS.min,d$TAXIS.max,d$PDIST.min,d$PDIST.max,d$sexFacilitation,d$priorInteractions,sep="_")
  d$Nkey<-paste(d$N,d$REPS,d$BARRIERS,d$VEL.mean,d$VEL.sd,d$VEL.min,d$VEL.max,d$RP.min,d$RP.max,d$RP.mean,d$RP.sd,d$RP.dist,d$TAXIS.strength,d$TAXIS.min,d$TAXIS.max,d$PDIST.min,d$PDIST.max,d$sexFacilitation,d$priorInteractions,sep="_")
  d<-d[order(d$key,d$N),]
  d<-d %>% group_by(key) %>%
    mutate(bootgrp = cur_group_id())
  d<-d %>% group_by(key,N) %>%
    mutate(bootgrpN = cur_group_id())
  d$replicate<-sequence(rle(d$bootgrpN)$lengths)
  d<-d %>% group_by(replicate,bootgrp) %>%
    mutate(boot_id = cur_group_id())
  d<-d %>% group_by(boot_id) %>%
    mutate(max_N = max(N,na.rm=T))
  d<-d[order(d$boot_id,d$N),]
  d$source<-g
  return(d)
}
# 
# #if you have IT restart issues, you'll need to pool all your simulation files together as below
# summaryStats1<-read.csv("./SummaryStats_all_FIX.csv",stringsAsFactors = F)
# summaryStats1$spawnEvents<-NA
# summaryStats1<-assignBootID(summaryStats1,1)
# 
# 
# summaryStats2<-read.csv("./SummaryStats_all_noBarriers_11_100.csv",stringsAsFactors = F)
# summaryStats2$X.1<-NA
# summaryStats2$spawnEvents<-NA
# summaryStats2<-assignBootID(summaryStats2,2)
# 
# summaryStats3<-read.csv("./SummaryStats_all_noBarriers_fix.csv",stringsAsFactors = F)
# summaryStats3$spawnEvents<-NA
# summaryStats3<-assignBootID(summaryStats3,3)
# 
# summaryStats4<-read.csv("./SummaryStats_all_100_boots_noSexFacilitation.csv",stringsAsFactors = F)
# summaryStats4$X.1<-NA
# summaryStats4$sexFacilitation<-0
# summaryStats4$priorInteractions<-0
# summaryStats4<-assignBootID(summaryStats4,4)
# 
# summaryStats5<-read.csv("./SummaryStats_all_noBarriers_fix.csv",stringsAsFactors = F)
# summaryStats5$spawnEvents<-NA
# summaryStats5<-assignBootID(summaryStats5,5)
# 
# summaryStats6<-read.csv("./SummaryStats_all_sexFacil_25priors.csv",stringsAsFactors = F)
# summaryStats6$X.1<-NA
# summaryStats6$spawnEvents<-NA
# summaryStats6<-assignBootID(summaryStats6,6)
# 
# summaryStats7<-read.csv("./SummaryStats_all_medSpeed2.csv",stringsAsFactors = F)
# summaryStats7$X.1<-NA
# summaryStats7$spawnEvents<-NA
# summaryStats7<-assignBootID(summaryStats7,7)
# 
# summaryStats<-rbind(summaryStats1,summaryStats2,summaryStats3,summaryStats4,summaryStats5,summaryStats6,summaryStats7)
# summary(summaryStats)
# 
# write.csv(summaryStats,"./summaryStats_combined.csv")

#aggregated summary stats
# df<-as.data.frame(summaryStats)
df<-as.data.frame(SummaryStats_all)
#get group stats
means<- df %>% group_by(N, REPS,BARRIERS,VEL.mean,VEL.sd,VEL.min,VEL.max,RP.min,RP.max,RP.mean,RP.sd,RP.dist,TAXIS.strength,TAXIS.min,TAXIS.max,PDIST.min,PDIST.max,sexFacilitation,priorInteractions) %>%
  summarize(mean_collisions=mean(collisions,na.rm=T))
sd<- df %>% group_by(N, REPS,BARRIERS,VEL.mean,VEL.sd,VEL.min,VEL.max,RP.min,RP.max,RP.mean,RP.sd,RP.dist,TAXIS.strength,TAXIS.min,TAXIS.max,PDIST.min,PDIST.max,sexFacilitation,priorInteractions) %>%
  summarize(sd_collisions=sd(collisions,na.rm=T))
n<- df %>% group_by(N, REPS,BARRIERS,VEL.mean,VEL.sd,VEL.min,VEL.max,RP.min,RP.max,RP.mean,RP.sd,RP.dist,TAXIS.strength,TAXIS.min,TAXIS.max,PDIST.min,PDIST.max,sexFacilitation,priorInteractions) %>%
  summarize(n=mean(RUNS,na.rm=T))

group_stats<-as.data.frame(means)
group_stats$n<-as.data.frame(n)$n
group_stats$SD<-as.data.frame(sd)$sd_collisions
group_stats$SE<-group_stats$SD/sqrt(as.data.frame(n)$n)
group_stats$LCL95<-group_stats$mean_collisions-1.96*group_stats$SE
group_stats$UCL95<-group_stats$mean_collisions+1.96*group_stats$SE
group_stats$log10N<-log10(group_stats$N)
summary(group_stats)

# png("./matingevents_CI_v2_rp0_2.png",height=7,width=7,units="in",res=600)
# ggplot(data=group_stats)+
#   geom_ribbon(aes(x=N,ymin=LCL95,ymax=UCL95,group=REPS,fill=as.factor(REPS)),alpha=0.2)+
#   geom_path(aes(x=N,y=mean_collisions,group=REPS))+
#   labs(color=NA,fill="Spawning Season (days)",x="Conch per hectare",y="Mating Events")+
#   theme(legend.position = c(0.2,0.85))
# dev.off()

df$pctN<-df$pctMating_mean
mean_pct<- df %>% group_by(N, REPS,BARRIERS,VEL.mean,VEL.sd,VEL.min,VEL.max,RP.min,RP.max,RP.mean,RP.sd,RP.dist,TAXIS.strength,TAXIS.min,TAXIS.max,PDIST.min,PDIST.max,sexFacilitation,priorInteractions) %>%
  summarize(mean_pctMating=mean(pctMating_mean,na.rm=T))
sd_pct<- df %>% group_by(N, REPS,BARRIERS,VEL.mean,VEL.sd,VEL.min,VEL.max,RP.min,RP.max,RP.mean,RP.sd,RP.dist,TAXIS.strength,TAXIS.min,TAXIS.max,PDIST.min,PDIST.max,sexFacilitation,priorInteractions) %>%
  summarize(mean_pctMating_var=sum(pctMating_var,na.rm=T))
group_stats$mean_pct<-as.data.frame(mean_pct)$mean_pct
group_stats$SD_pct<-sqrt(as.data.frame(sd_pct)$mean_pctMating_var)
group_stats$SE_pct<-group_stats$SD_pct/sqrt(as.data.frame(n)$n)
group_stats$LCL95_pct<-(group_stats$mean_pct-1.96*group_stats$SE_pct)
group_stats$LCL95_pct<-ifelse(group_stats$LCL95_pct<0,0,group_stats$LCL95_pct)
group_stats$UCL95_pct<-group_stats$mean_pct+1.96*group_stats$SE_pct

unique(group_stats$VEL.mean)
for(i in 1:nrow(group_stats)) {
  if(group_stats[i,"VEL.mean"]==2.57) {
    group_stats[i,"VEL.scenario"]<-"Low"
  } else if(group_stats[i,"VEL.mean"]==4.17) {
    group_stats[i,"VEL.scenario"]<-"Med"
  } else {  
    group_stats[i,"VEL.scenario"]<-"High"
  }
}

unique(group_stats$RP.mean)
for(i in 1:nrow(group_stats)) {
  if(group_stats[i,"RP.mean"]==0) {
    group_stats[i,"RP.scenario"]<-"None"
  } else if(group_stats[i,"RP.mean"]==1) {
    group_stats[i,"RP.scenario"]<-"Short"
  } else {  
    group_stats[i,"RP.scenario"]<-"Long"
  }
}

unique(group_stats$TAXIS.strength)
unique(group_stats$PDIST.max)

#general graphic approach - limit all parameters to lowest value besides focus of figure
#low values = VEL.mean=2.57, RP.mean=0, TAXIS.strength=0, PDIST.max=0.5
#get group stats for runs requiring sex facilitation
colnames(df)
sexfacilitation_df<-df[which(df$RP.mean==0 & df$VEL.mean==2.57 & df$TAXIS.strength==0 & df$PDIST.max==0.5 & df$BARRIERS=="none" & !(df$sexFacilitation==1 & df$priorInteractions==0)),]
summary(sexfacilitation_df)

#variables: N, REPS,BARRIERS,VEL.mean,VEL.sd,VEL.min,VEL.max,RP.min,RP.max,RP.mean,RP.sd,RP.dist,TAXIS.strength,TAXIS.min,TAXIS.max,PDIST.min,PDIST.max,sexFacilitation,priorInteractions
mean_mating_pct_sex<- sexfacilitation_df %>% group_by(N,priorInteractions) %>%
  summarize(mean_pctMating=mean(pctMating_mean,na.rm=T))
sd_mating_pct_sex<- sexfacilitation_df %>% group_by(N, priorInteractions) %>%
  summarize(mean_pctMating_var=sum(pctMating_var,na.rm=T))
n_mating_pct_sex<- sexfacilitation_df %>% group_by(N, priorInteractions) %>%
  summarize(n=mean(RUNS,na.rm=T))
mean_spawning_pct_sex<- sexfacilitation_df %>% group_by(N, priorInteractions) %>%
  summarize(mean_pctspawning=mean(pctSpawning_mean,na.rm=T))
sd_spawning_pct_sex<- sexfacilitation_df %>% group_by(N, priorInteractions) %>%
  summarize(mean_pctspawning_var=sum(pctSpawning_var,na.rm=T))

group_stats_sex<-as.data.frame(mean_mating_pct_sex)
group_stats_sex$n<-as.data.frame(n_mating_pct_sex)$n
group_stats_sex$SD_pct<-sqrt(as.data.frame(sd_mating_pct_sex)$mean_pctMating_var)
group_stats_sex$SE_pct<-group_stats_sex$SD_pct/sqrt(as.data.frame(n_mating_pct_sex)$n)
group_stats_sex$LCL95_pct<-(group_stats_sex$mean_pctMating-1.96*group_stats_sex$SE_pct)
group_stats_sex$LCL95_pct<-ifelse(group_stats_sex$LCL95_pct<0,0,group_stats_sex$LCL95_pct)
group_stats_sex$UCL95_pct<-group_stats_sex$mean_pctMating+1.96*group_stats_sex$SE_pct
group_stats_sex$log10N<-log10(group_stats_sex$N)

group_stats_sex$mean_pct_spawn<-mean_spawning_pct_sex$mean_pctspawning
group_stats_sex$SD_pct_spawn<-sqrt(as.data.frame(sd_spawning_pct_sex)$mean_pctspawning_var)
group_stats_sex$SE_pct_spawn<-group_stats_sex$SD_pct_spawn/sqrt(as.data.frame(n_mating_pct_sex)$n)
group_stats_sex$LCL95_pct_spawn<-(group_stats_sex$mean_pct_spawn-1.96*group_stats_sex$SE_pct_spawn)
group_stats_sex$LCL95_pct_spawn<-ifelse(group_stats_sex$LCL95_pct_spawn<0,0,group_stats_sex$LCL95_pct_spawn)
group_stats_sex$UCL95_pct_spawn<-group_stats_sex$mean_pct_spawn+1.96*group_stats_sex$SE_pct_spawn
summary(group_stats_sex)

#generate plot for runs requiring sex facilitation
sexFacilitationPlot<-ggplot()+
  geom_ribbon(data=group_stats_sex,aes(x=log10N,ymin=LCL95_pct*100,ymax=UCL95_pct*100,group=as.factor(priorInteractions),fill=as.factor(priorInteractions)),alpha=0.2)+
  geom_path(data=group_stats_sex,aes(x=log10N,y=mean_pctMating*100,group=as.factor(priorInteractions),colour=as.factor(priorInteractions)))+
  geom_point(data=stoner,aes(x=Log.density,y=X..Mating),shape=3,color="black")+
  stat_smooth(data=stoner,aes(x=Log.density,y=X..Mating),color="black",method="drm",method.args = list(fct = L.3()), se=F)+
  geom_point(data=glazer,aes(x=Log.density,y=Pct_conch_mating*100),shape=4,color="purple")+
  stat_smooth(data=glazer,aes(x=Log.density,y=Pct_conch_mating*100),color="purple",method="drm",method.args = list(fct = L.3()), se=F)+
  ggtitle("Sexual Facilitation",subtitle="V=Low, RP=0, T=0, PD=0.5")+
  labs(fill="Prior Interactions",x=expression('log'[10]*' Adult Density (no. ha'^-1*')'),y="% Adults Mating")+
  guides(colour=FALSE)+
  geom_label(label="(10)",x=log10(10),y=-0.5,fill=NA,label.size=NA)+
  geom_label(label="(50)",x=log10(50),y=-0.5,fill=NA,label.size=NA)+
  geom_label(label="(100)",x=log10(100),y=-0.5,fill=NA,label.size=NA)+
  geom_label(label="(500)",x=log10(500),y=-0.5,fill=NA,label.size=NA)+
  geom_label(label="(1000)",x=log10(1000),y=-0.5,fill=NA,label.size=NA)+
  geom_label(label="(2500)",x=log10(2500),y=-0.5,fill=NA,label.size=NA)+
  theme(legend.position = c(0.2,0.85))
png("./sexFacilitation_mating.png",height=7,width=7,units="in",res=600)
sexFacilitationPlot
dev.off()

sexFacilitationPlot_spawning<-ggplot()+
  geom_ribbon(data=group_stats_sex,aes(x=log10N,ymin=LCL95_pct_spawn*100,ymax=UCL95_pct_spawn*100,group=as.factor(priorInteractions),fill=as.factor(priorInteractions)),alpha=0.2)+
  geom_path(data=group_stats_sex,aes(x=log10N,y=mean_pct_spawn*100,group=as.factor(priorInteractions),colour=as.factor(priorInteractions)))+
  geom_point(data=stoner_rayculp,aes(x=Log_density,y=PctSpawning),shape=3,color="black")+
  stat_smooth(data=stoner_rayculp,aes(x=Log_density,y=PctSpawning),color="black",method="drm",method.args = list(fct = L.3()), se=F)+
  geom_point(data=glazer,aes(x=Log.density,y=Pct_conch_spawning*100),shape=4,color="purple")+
  stat_smooth(data=glazer,aes(x=Log.density,y=Pct_conch_spawning*100),color="purple",method="drm",method.args = list(fct = L.3()), se=F)+
  ggtitle("Sexual Facilitation",subtitle="RP=0, V=Low, T=0, B=None, PD=All, SF=All")+
  labs(fill="Prior Interactions",x=expression('log'[10]*' Adult Density (no. ha'^-1*')'),y="% Adults Spawning")+
  guides(colour=FALSE)+
  geom_label(label="(10)",x=log10(10),y=-0.5,fill=NA,label.size=NA)+
  geom_label(label="(50)",x=log10(50),y=-0.5,fill=NA,label.size=NA)+
  geom_label(label="(100)",x=log10(100),y=-0.5,fill=NA,label.size=NA)+
  geom_label(label="(500)",x=log10(500),y=-0.5,fill=NA,label.size=NA)+
  geom_label(label="(1000)",x=log10(1000),y=-0.5,fill=NA,label.size=NA)+
  geom_label(label="(2500)",x=log10(2500),y=-0.5,fill=NA,label.size=NA)+
  theme(legend.position = c(0.2,0.85))
png("./sexFacilitation_spawning.png",height=7,width=7,units="in",res=600)
sexFacilitationPlot_spawning
dev.off()

library(gridExtra)
library(gtable)
png("./sexFacilitation_matingandspawning.png",height=7,width=7,units="in",res=600)
grid.arrange(sexFacilitationPlot,sexFacilitationPlot_spawning)
dev.off()

#test Barriers
barriers_df<-df[which(df$RP.mean==0 & df$VEL.mean==2.57 & df$TAXIS.strength==0 & df$PDIST.max==0.5 & df$priorInteractions==0),]
summary(barriers_df)

mean_mating_pct_barriers<- barriers_df %>% group_by(N, REPS,BARRIERS,VEL.mean,VEL.sd,VEL.min,VEL.max,RP.min,RP.max,RP.mean,RP.sd,RP.dist,TAXIS.strength,TAXIS.min,TAXIS.max,sexFacilitation,priorInteractions) %>%
  summarize(mean_pctMating=mean(pctMating_mean,na.rm=T))
sd_mating_pct_barriers<- barriers_df %>% group_by(N, REPS,BARRIERS,VEL.mean,VEL.sd,VEL.min,VEL.max,RP.min,RP.max,RP.mean,RP.sd,RP.dist,TAXIS.strength,TAXIS.min,TAXIS.max,sexFacilitation,priorInteractions) %>%
  summarize(mean_pctMating_var=sum(pctMating_var,na.rm=T))
n_mating_pct_barriers<- barriers_df %>% group_by(N, REPS,BARRIERS,VEL.mean,VEL.sd,VEL.min,VEL.max,RP.min,RP.max,RP.mean,RP.sd,RP.dist,TAXIS.strength,TAXIS.min,TAXIS.max,sexFacilitation,priorInteractions) %>%
  summarize(n=mean(RUNS,na.rm=T))
mean_spawning_pct_barriers<- barriers_df %>% group_by(N, REPS,BARRIERS,VEL.mean,VEL.sd,VEL.min,VEL.max,RP.min,RP.max,RP.mean,RP.sd,RP.dist,TAXIS.strength,TAXIS.min,TAXIS.max,sexFacilitation,priorInteractions) %>%
  summarize(mean_pctspawning=mean(pctSpawning_mean,na.rm=T))
sd_spawning_pct_barriers<- barriers_df %>% group_by(N, REPS,BARRIERS,VEL.mean,VEL.sd,VEL.min,VEL.max,RP.min,RP.max,RP.mean,RP.sd,RP.dist,TAXIS.strength,TAXIS.min,TAXIS.max,sexFacilitation,priorInteractions) %>%
  summarize(mean_pctspawning_var=sum(pctSpawning_var,na.rm=T))

group_stats_barriers<-as.data.frame(mean_mating_pct_barriers)
group_stats_barriers$n<-as.data.frame(n_mating_pct_barriers)$n
group_stats_barriers$SD_pct<-sqrt(as.data.frame(sd_mating_pct_barriers)$mean_pctMating_var)
group_stats_barriers$SE_pct<-group_stats_barriers$SD_pct/sqrt(as.data.frame(n_mating_pct_barriers)$n)
group_stats_barriers$LCL95_pct<-(group_stats_barriers$mean_pctMating-1.96*group_stats_barriers$SE_pct)
group_stats_barriers$LCL95_pct<-ifelse(group_stats_barriers$LCL95_pct<0,0,group_stats_barriers$LCL95_pct)
group_stats_barriers$UCL95_pct<-group_stats_barriers$mean_pctMating+1.96*group_stats_barriers$SE_pct
group_stats_barriers$log10N<-log10(group_stats_barriers$N)

group_stats_barriers$mean_pct_spawn<-mean_spawning_pct_barriers$mean_pctspawning
group_stats_barriers$SD_pct_spawn<-sqrt(as.data.frame(sd_spawning_pct_barriers)$mean_pctspawning_var)
group_stats_barriers$SE_pct_spawn<-group_stats_barriers$SD_pct_spawn/sqrt(as.data.frame(n_mating_pct_barriers)$n)
group_stats_barriers$LCL95_pct_spawn<-(group_stats_barriers$mean_pct_spawn-1.96*group_stats_barriers$SE_pct_spawn)
group_stats_barriers$LCL95_pct_spawn<-ifelse(group_stats_barriers$LCL95_pct_spawn<0,0,group_stats_barriers$LCL95_pct_spawn)
group_stats_barriers$UCL95_pct_spawn<-group_stats_barriers$mean_pct_spawn+1.96*group_stats_barriers$SE_pct_spawn
summary(group_stats_barriers)
# 
# 
# barriersPlot_mating<-ggplot()+
#   geom_ribbon(data=group_stats_barriers,aes(x=log10N,ymin=LCL95_pct*100,ymax=UCL95_pct*100,group=as.factor(BARRIERS),fill=as.factor(BARRIERS)),alpha=0.2)+
#   geom_path(data=group_stats_barriers,aes(x=log10N,y=mean_pctMating*100,group=as.factor(BARRIERS),colour=as.factor(BARRIERS)))+
#   geom_point(data=stoner,aes(x=Log.density,y=X..Mating),shape=3,color="black")+
#   stat_smooth(data=stoner,aes(x=Log.density,y=X..Mating),color="black",method="drm",method.args = list(fct = L.3()), se=F)+
#   geom_point(data=glazer,aes(x=Log.density,y=Pct_conch_mating*100),shape=4,color="purple")+
#   stat_smooth(data=glazer,aes(x=Log.density,y=Pct_conch_mating*100),color="purple",method="drm",method.args = list(fct = L.3()), se=F)+
#   ggtitle("Barriers to Movement",subtitle="RP=0, V=Low, T=0, B=All, PD=All, SF=None")+
#   labs(fill="Obstruction Type",x=expression('log'[10]*' Adult Density (no. ha'^-1*')'),y="% Adults Mating")+
#   guides(colour=FALSE)+
#   geom_label(label="(10)",x=log10(10),y=-0.5,fill=NA,label.size=NA)+
#   geom_label(label="(50)",x=log10(50),y=-0.5,fill=NA,label.size=NA)+
#   geom_label(label="(100)",x=log10(100),y=-0.5,fill=NA,label.size=NA)+
#   geom_label(label="(500)",x=log10(500),y=-0.5,fill=NA,label.size=NA)+
#   geom_label(label="(1000)",x=log10(1000),y=-0.5,fill=NA,label.size=NA)+
#   theme(legend.position = c(0.2,0.75))
# png("./barriersPlot_mating.png",height=7,width=7,units="in",res=600)
# barriersPlot_mating
# dev.off()
# 
# barriersPlot_spawning<-ggplot()+
#   geom_ribbon(data=group_stats_barriers,aes(x=log10N,ymin=LCL95_pct_spawn*100,ymax=UCL95_pct_spawn*100,group=as.factor(BARRIERS),fill=as.factor(BARRIERS)),alpha=0.2)+
#   geom_path(data=group_stats_barriers,aes(x=log10N,y=mean_pct_spawn*100,group=as.factor(BARRIERS),colour=as.factor(BARRIERS)))+
#   geom_point(data=stoner_rayculp,aes(x=Log_density,y=PctSpawning),shape=3,color="black")+
#   stat_smooth(data=stoner_rayculp,aes(x=Log_density,y=PctSpawning),color="black",method="drm",method.args = list(fct = L.3()), se=F)+
#   geom_point(data=glazer,aes(x=Log.density,y=Pct_conch_spawning*100),shape=4,color="purple")+
#   stat_smooth(data=glazer,aes(x=Log.density,y=Pct_conch_spawning*100),color="purple",method="drm",method.args = list(fct = L.3()), se=F)+
#   ggtitle("Barriers to Movement",subtitle="RP=0, V=Low, T=0, B=All, PD=All, SF=None")+
#   labs(fill="Obstruction Type",x=expression('log'[10]*' Adult Density (no. ha'^-1*')'),y="% Adults Mating")+
#   guides(colour=FALSE)+
#   geom_label(label="(10)",x=log10(10),y=-0.5,fill=NA,label.size=NA)+
#   geom_label(label="(50)",x=log10(50),y=-0.5,fill=NA,label.size=NA)+
#   geom_label(label="(100)",x=log10(100),y=-0.5,fill=NA,label.size=NA)+
#   geom_label(label="(500)",x=log10(500),y=-0.5,fill=NA,label.size=NA)+
#   geom_label(label="(1000)",x=log10(1000),y=-0.5,fill=NA,label.size=NA)+
#   theme(legend.position = c(0.2,0.75))
# png("./barriersPlot_spawning.png",height=7,width=7,units="in",res=600)
# barriersPlot_spawning
# dev.off()
# 
# png("./barriersPlot_matingandspawning.png",height=7,width=7,units="in",res=600)
# grid.arrange(barriersPlot_mating,barriersPlot_spawning)
# dev.off()

#test velocity
velocity_df<-df[which(df$RP.mean==0 & df$TAXIS.strength==0 & df$PDIST.max==0.5 & df$BARRIERS=="none" & df$priorInteractions==0),]

mean_mating_pct_velocity<- velocity_df %>% group_by(N, REPS,BARRIERS,VEL.mean,VEL.sd,VEL.min,VEL.max,RP.min,RP.max,RP.mean,RP.sd,RP.dist,TAXIS.strength,TAXIS.min,TAXIS.max,sexFacilitation,priorInteractions) %>%
  summarize(mean_pctMating=mean(pctMating_mean,na.rm=T))
sd_mating_pct_velocity<- velocity_df %>% group_by(N, REPS,BARRIERS,VEL.mean,VEL.sd,VEL.min,VEL.max,RP.min,RP.max,RP.mean,RP.sd,RP.dist,TAXIS.strength,TAXIS.min,TAXIS.max,sexFacilitation,priorInteractions) %>%
  summarize(mean_pctMating_var=sum(pctMating_var,na.rm=T))
n_mating_pct_velocity<- velocity_df %>% group_by(N, REPS,BARRIERS,VEL.mean,VEL.sd,VEL.min,VEL.max,RP.min,RP.max,RP.mean,RP.sd,RP.dist,TAXIS.strength,TAXIS.min,TAXIS.max,sexFacilitation,priorInteractions) %>%
  summarize(n=mean(RUNS,na.rm=T))
mean_spawning_pct_velocity<- velocity_df %>% group_by(N, REPS,BARRIERS,VEL.mean,VEL.sd,VEL.min,VEL.max,RP.min,RP.max,RP.mean,RP.sd,RP.dist,TAXIS.strength,TAXIS.min,TAXIS.max,sexFacilitation,priorInteractions) %>%
  summarize(mean_pctspawning=mean(pctSpawning_mean,na.rm=T))
sd_spawning_pct_velocity<- velocity_df %>% group_by(N, REPS,BARRIERS,VEL.mean,VEL.sd,VEL.min,VEL.max,RP.min,RP.max,RP.mean,RP.sd,RP.dist,TAXIS.strength,TAXIS.min,TAXIS.max,sexFacilitation,priorInteractions) %>%
  summarize(mean_pctspawning_var=sum(pctSpawning_var,na.rm=T))

group_stats_velocity<-as.data.frame(mean_mating_pct_velocity)
group_stats_velocity$n<-as.data.frame(n_mating_pct_velocity)$n
group_stats_velocity$SD_pct<-sqrt(as.data.frame(sd_mating_pct_velocity)$mean_pctMating_var)
group_stats_velocity$SE_pct<-group_stats_velocity$SD_pct/sqrt(as.data.frame(n_mating_pct_velocity)$n)
group_stats_velocity$LCL95_pct<-(group_stats_velocity$mean_pctMating-1.96*group_stats_velocity$SE_pct)
group_stats_velocity$LCL95_pct<-ifelse(group_stats_velocity$LCL95_pct<0,0,group_stats_velocity$LCL95_pct)
group_stats_velocity$UCL95_pct<-group_stats_velocity$mean_pctMating+1.96*group_stats_velocity$SE_pct
group_stats_velocity$log10N<-log10(group_stats_velocity$N)

group_stats_velocity$mean_pct_spawn<-mean_spawning_pct_velocity$mean_pctspawning
group_stats_velocity$SD_pct_spawn<-sqrt(as.data.frame(sd_spawning_pct_velocity)$mean_pctspawning_var)
group_stats_velocity$SE_pct_spawn<-group_stats_velocity$SD_pct_spawn/sqrt(as.data.frame(n_mating_pct_velocity)$n)
group_stats_velocity$LCL95_pct_spawn<-(group_stats_velocity$mean_pct_spawn-1.96*group_stats_velocity$SE_pct_spawn)
group_stats_velocity$LCL95_pct_spawn<-ifelse(group_stats_velocity$LCL95_pct_spawn<0,0,group_stats_velocity$LCL95_pct_spawn)
group_stats_velocity$UCL95_pct_spawn<-group_stats_velocity$mean_pct_spawn+1.96*group_stats_velocity$SE_pct_spawn
summary(group_stats_velocity)
unique(group_stats_velocity$VEL.mean)
for(i in 1:nrow(group_stats_velocity)) {
  if(group_stats_velocity[i,"VEL.mean"]==2.57) {
    group_stats_velocity[i,"velocity"]="Low"
  } else if(group_stats_velocity[i,"VEL.mean"]==4.17) {
    group_stats_velocity[i,"velocity"]="Med"
  } else {group_stats_velocity[i,"velocity"]="High"}
}

group_stats_velocity$velocity<-factor(group_stats_velocity$velocity,levels=c("Low","Med","High"))

velocityPlot_mating<-ggplot()+
  geom_ribbon(data=group_stats_velocity,aes(x=log10N,ymin=LCL95_pct*100,ymax=UCL95_pct*100,group=as.factor(velocity),fill=as.factor(velocity)),alpha=0.2)+
  geom_path(data=group_stats_velocity,aes(x=log10N,y=mean_pctMating*100,group=as.factor(velocity),colour=as.factor(velocity)))+
  geom_point(data=stoner,aes(x=Log.density,y=X..Mating),shape=3,color="black")+
  stat_smooth(data=stoner,aes(x=Log.density,y=X..Mating),color="black",method="drm",method.args = list(fct = L.3()), se=F)+
  geom_point(data=glazer,aes(x=Log.density,y=Pct_conch_mating*100),shape=4,color="purple")+
  stat_smooth(data=glazer,aes(x=Log.density,y=Pct_conch_mating*100),color="purple",method="drm",method.args = list(fct = L.3()), se=F)+
  ggtitle("Movement Speed",subtitle="V=All, RP=0, T=0, PD=0.5, SF=None, B=None")+
  labs(fill="Average Speed",x=expression('log'[10]*' Adult Density (no. ha'^-1*')'),y="% Adults Mating")+
  guides(colour=FALSE)+
  geom_label(label="(10)",x=log10(10),y=-0.5,fill=NA,label.size=NA)+
  geom_label(label="(50)",x=log10(50),y=-0.5,fill=NA,label.size=NA)+
  geom_label(label="(100)",x=log10(100),y=-0.5,fill=NA,label.size=NA)+
  geom_label(label="(500)",x=log10(500),y=-0.5,fill=NA,label.size=NA)+
  geom_label(label="(1000)",x=log10(1000),y=-0.5,fill=NA,label.size=NA)+
  geom_label(label="(2500)",x=log10(2500),y=-0.5,fill=NA,label.size=NA)+
  theme(legend.position = c(0.2,0.75))
png("./velocityPlot_mating.png",height=7,width=7,units="in",res=600)
velocityPlot_mating
dev.off()

velocityPlot_spawning<-ggplot()+
  geom_ribbon(data=group_stats_velocity,aes(x=log10N,ymin=LCL95_pct_spawn*100,ymax=UCL95_pct_spawn*100,group=as.factor(velocity),fill=as.factor(velocity)),alpha=0.2)+
  geom_path(data=group_stats_velocity,aes(x=log10N,y=mean_pct_spawn*100,group=as.factor(velocity),colour=as.factor(velocity)))+
  geom_point(data=stoner_rayculp,aes(x=Log_density,y=PctSpawning),shape=3,color="black")+
  stat_smooth(data=stoner_rayculp,aes(x=Log_density,y=PctSpawning),color="black",method="drm",method.args = list(fct = L.3()), se=F)+
  geom_point(data=glazer,aes(x=Log.density,y=Pct_conch_spawning*100),shape=4,color="purple")+
  stat_smooth(data=glazer,aes(x=Log.density,y=Pct_conch_spawning*100),color="purple",method="drm",method.args = list(fct = L.3()), se=F)+
  ggtitle("Movement Speed",subtitle="V=All, RP=0, T=0, PD=0.5, SF=None, B=None")+
  labs(fill="Average Speed",x=expression('log'[10]*' Adult Density (no. ha'^-1*')'),y="% Adults Mating")+
  guides(colour=FALSE)+
  geom_label(label="(10)",x=log10(10),y=-0.5,fill=NA,label.size=NA)+
  geom_label(label="(50)",x=log10(50),y=-0.5,fill=NA,label.size=NA)+
  geom_label(label="(100)",x=log10(100),y=-0.5,fill=NA,label.size=NA)+
  geom_label(label="(500)",x=log10(500),y=-0.5,fill=NA,label.size=NA)+
  geom_label(label="(1000)",x=log10(1000),y=-0.5,fill=NA,label.size=NA)+
  geom_label(label="(2500)",x=log10(2500),y=-0.5,fill=NA,label.size=NA)+
  theme(legend.position = c(0.2,0.75))
png("./velocityPlot_spawning.png",height=7,width=7,units="in",res=600)
velocityPlot_spawning
dev.off()

png("./velocityPlot_matingandspawning.png",height=7,width=7,units="in",res=600)
grid.arrange(velocityPlot_mating,velocityPlot_spawning)
dev.off()


#test scent-tracking
TAXIS_df<-df[which(df$RP.mean==0 & df$VEL.mean==2.57 & df$PDIST.max==0.5 & df$BARRIERS=="none" & df$priorInteractions==0),]
mean_mating_pct_TAXIS<- TAXIS_df %>% group_by(N, REPS,BARRIERS,VEL.mean,VEL.sd,VEL.min,VEL.max,RP.min,RP.max,RP.mean,RP.sd,RP.dist,TAXIS.strength,TAXIS.min,TAXIS.max,sexFacilitation,priorInteractions) %>%
  summarize(mean_pctMating=mean(pctMating_mean,na.rm=T))
sd_mating_pct_TAXIS<- TAXIS_df %>% group_by(N, REPS,BARRIERS,VEL.mean,VEL.sd,VEL.min,VEL.max,RP.min,RP.max,RP.mean,RP.sd,RP.dist,TAXIS.strength,TAXIS.min,TAXIS.max,sexFacilitation,priorInteractions) %>%
  summarize(mean_pctMating_var=sum(pctMating_var,na.rm=T))
n_mating_pct_TAXIS<- TAXIS_df %>% group_by(N, REPS,BARRIERS,VEL.mean,VEL.sd,VEL.min,VEL.max,RP.min,RP.max,RP.mean,RP.sd,RP.dist,TAXIS.strength,TAXIS.min,TAXIS.max,sexFacilitation,priorInteractions) %>%
  summarize(n=mean(RUNS,na.rm=T))
mean_spawning_pct_TAXIS<- TAXIS_df %>% group_by(N, REPS,BARRIERS,VEL.mean,VEL.sd,VEL.min,VEL.max,RP.min,RP.max,RP.mean,RP.sd,RP.dist,TAXIS.strength,TAXIS.min,TAXIS.max,sexFacilitation,priorInteractions) %>%
  summarize(mean_pctspawning=mean(pctSpawning_mean,na.rm=T))
sd_spawning_pct_TAXIS<- TAXIS_df %>% group_by(N, REPS,BARRIERS,VEL.mean,VEL.sd,VEL.min,VEL.max,RP.min,RP.max,RP.mean,RP.sd,RP.dist,TAXIS.strength,TAXIS.min,TAXIS.max,sexFacilitation,priorInteractions) %>%
  summarize(mean_pctspawning_var=sum(pctSpawning_var,na.rm=T))

group_stats_TAXIS<-as.data.frame(mean_mating_pct_TAXIS)
group_stats_TAXIS$n<-as.data.frame(n_mating_pct_TAXIS)$n
group_stats_TAXIS$SD_pct<-sqrt(as.data.frame(sd_mating_pct_TAXIS)$mean_pctMating_var)
group_stats_TAXIS$SE_pct<-group_stats_TAXIS$SD_pct/sqrt(as.data.frame(n_mating_pct_TAXIS)$n)
group_stats_TAXIS$LCL95_pct<-(group_stats_TAXIS$mean_pctMating-1.96*group_stats_TAXIS$SE_pct)
group_stats_TAXIS$LCL95_pct<-ifelse(group_stats_TAXIS$LCL95_pct<0,0,group_stats_TAXIS$LCL95_pct)
group_stats_TAXIS$UCL95_pct<-group_stats_TAXIS$mean_pctMating+1.96*group_stats_TAXIS$SE_pct
group_stats_TAXIS$log10N<-log10(group_stats_TAXIS$N)

group_stats_TAXIS$mean_pct_spawn<-mean_spawning_pct_TAXIS$mean_pctspawning
group_stats_TAXIS$SD_pct_spawn<-sqrt(as.data.frame(sd_spawning_pct_TAXIS)$mean_pctspawning_var)
group_stats_TAXIS$SE_pct_spawn<-group_stats_TAXIS$SD_pct_spawn/sqrt(as.data.frame(n_mating_pct_TAXIS)$n)
group_stats_TAXIS$LCL95_pct_spawn<-(group_stats_TAXIS$mean_pct_spawn-1.96*group_stats_TAXIS$SE_pct_spawn)
group_stats_TAXIS$LCL95_pct_spawn<-ifelse(group_stats_TAXIS$LCL95_pct_spawn<0,0,group_stats_TAXIS$LCL95_pct_spawn)
group_stats_TAXIS$UCL95_pct_spawn<-group_stats_TAXIS$mean_pct_spawn+1.96*group_stats_TAXIS$SE_pct_spawn
summary(group_stats_TAXIS)

TAXISPlot_mating<-ggplot()+
  geom_ribbon(data=group_stats_TAXIS,aes(x=log10N,ymin=LCL95_pct*100,ymax=UCL95_pct*100,group=as.factor(TAXIS.strength),fill=as.factor(TAXIS.strength)),alpha=0.2)+
  geom_path(data=group_stats_TAXIS,aes(x=log10N,y=mean_pctMating*100,group=as.factor(TAXIS.strength),colour=as.factor(TAXIS.strength)))+
  geom_point(data=stoner,aes(x=Log.density,y=X..Mating),shape=3,color="black")+
  stat_smooth(data=stoner,aes(x=Log.density,y=X..Mating),color="black",method="drm",method.args = list(fct = L.3()), se=F)+
  geom_point(data=glazer,aes(x=Log.density,y=Pct_conch_mating*100),shape=4,color="purple")+
  stat_smooth(data=glazer,aes(x=Log.density,y=Pct_conch_mating*100),color="purple",method="drm",method.args = list(fct = L.3()), se=F)+
  ggtitle("Scent-tracking",subtitle="V=Low, RP=0, T=All, PD=0.5, SF=None, B=None")+
  labs(fill="Taxis Strength",x=expression('log'[10]*' Adult Density (no. ha'^-1*')'),y="% Adults Mating")+
  guides(colour=FALSE)+
  geom_label(label="(10)",x=log10(10),y=-0.5,fill=NA,label.size=NA)+
  geom_label(label="(50)",x=log10(50),y=-0.5,fill=NA,label.size=NA)+
  geom_label(label="(100)",x=log10(100),y=-0.5,fill=NA,label.size=NA)+
  geom_label(label="(500)",x=log10(500),y=-0.5,fill=NA,label.size=NA)+
  geom_label(label="(1000)",x=log10(1000),y=-0.5,fill=NA,label.size=NA)+
  geom_label(label="(2500)",x=log10(2500),y=-0.5,fill=NA,label.size=NA)+
  theme(legend.position = c(0.2,0.75))
png("./TAXISPlot_mating.png",height=7,width=7,units="in",res=600)
TAXISPlot_mating
dev.off()

TAXISPlot_spawning<-ggplot()+
  geom_ribbon(data=group_stats_TAXIS,aes(x=log10N,ymin=LCL95_pct_spawn*100,ymax=UCL95_pct_spawn*100,group=as.factor(TAXIS.strength),fill=as.factor(TAXIS.strength)),alpha=0.2)+
  geom_path(data=group_stats_TAXIS,aes(x=log10N,y=mean_pct_spawn*100,group=as.factor(TAXIS.strength),colour=as.factor(TAXIS.strength)))+
  geom_point(data=stoner_rayculp,aes(x=Log_density,y=PctSpawning),shape=3,color="black")+
  stat_smooth(data=stoner_rayculp,aes(x=Log_density,y=PctSpawning),color="black",method="drm",method.args = list(fct = L.3()), se=F)+
  geom_point(data=glazer,aes(x=Log.density,y=Pct_conch_spawning*100),shape=4,color="purple")+
  stat_smooth(data=glazer,aes(x=Log.density,y=Pct_conch_spawning*100),color="purple",method="drm",method.args = list(fct = L.3()), se=F)+
  ggtitle("Scent-tracking",subtitle="V=Low, RP=0, T=All, PD=0.5, SF=None, B=None")+
  labs(fill="Taxis Strength",x=expression('log'[10]*' Adult Density (no. ha'^-1*')'),y="% Adults Mating")+
  guides(colour=FALSE)+
  geom_label(label="(10)",x=log10(10),y=-0.5,fill=NA,label.size=NA)+
  geom_label(label="(50)",x=log10(50),y=-0.5,fill=NA,label.size=NA)+
  geom_label(label="(100)",x=log10(100),y=-0.5,fill=NA,label.size=NA)+
  geom_label(label="(500)",x=log10(500),y=-0.5,fill=NA,label.size=NA)+
  geom_label(label="(1000)",x=log10(1000),y=-0.5,fill=NA,label.size=NA)+
  geom_label(label="(2500)",x=log10(2500),y=-0.5,fill=NA,label.size=NA)+
  theme(legend.position = c(0.2,0.75))
png("./TAXISPlot_spawning.png",height=7,width=7,units="in",res=600)
TAXISPlot_spawning
dev.off()

png("./TAXISPlot_matingandspawning.png",height=7,width=7,units="in",res=600)
grid.arrange(TAXISPlot_mating,TAXISPlot_spawning)
dev.off()

#test rest period
RP_df<-df[which(df$TAXIS.strength==0 & df$VEL.mean==2.57 & df$PDIST.max==0.5 & df$BARRIERS=="none" & df$priorInteractions==0),]
mean_mating_pct_RP<- RP_df %>% group_by(N, REPS,BARRIERS,VEL.mean,VEL.sd,VEL.min,VEL.max,RP.min,RP.max,RP.mean,RP.sd,RP.dist,TAXIS.strength,TAXIS.min,TAXIS.max,sexFacilitation,priorInteractions) %>%
  summarize(mean_pctMating=mean(pctMating_mean,na.rm=T))
sd_mating_pct_RP<- RP_df %>% group_by(N, REPS,BARRIERS,VEL.mean,VEL.sd,VEL.min,VEL.max,RP.min,RP.max,RP.mean,RP.sd,RP.dist,TAXIS.strength,TAXIS.min,TAXIS.max,sexFacilitation,priorInteractions) %>%
  summarize(mean_pctMating_var=sum(pctMating_var,na.rm=T))
n_mating_pct_RP<- RP_df %>% group_by(N, REPS,BARRIERS,VEL.mean,VEL.sd,VEL.min,VEL.max,RP.min,RP.max,RP.mean,RP.sd,RP.dist,TAXIS.strength,TAXIS.min,TAXIS.max,sexFacilitation,priorInteractions) %>%
  summarize(n=mean(RUNS,na.rm=T))
mean_spawning_pct_RP<- RP_df %>% group_by(N, REPS,BARRIERS,VEL.mean,VEL.sd,VEL.min,VEL.max,RP.min,RP.max,RP.mean,RP.sd,RP.dist,TAXIS.strength,TAXIS.min,TAXIS.max,sexFacilitation,priorInteractions) %>%
  summarize(mean_pctspawning=mean(pctSpawning_mean,na.rm=T))
sd_spawning_pct_RP<- RP_df %>% group_by(N, REPS,BARRIERS,VEL.mean,VEL.sd,VEL.min,VEL.max,RP.min,RP.max,RP.mean,RP.sd,RP.dist,TAXIS.strength,TAXIS.min,TAXIS.max,sexFacilitation,priorInteractions) %>%
  summarize(mean_pctspawning_var=sum(pctSpawning_var,na.rm=T))

group_stats_RP<-as.data.frame(mean_mating_pct_RP)
group_stats_RP$n<-as.data.frame(n_mating_pct_RP)$n
group_stats_RP$SD_pct<-sqrt(as.data.frame(sd_mating_pct_RP)$mean_pctMating_var)
group_stats_RP$SE_pct<-group_stats_RP$SD_pct/sqrt(as.data.frame(n_mating_pct_RP)$n)
group_stats_RP$LCL95_pct<-(group_stats_RP$mean_pctMating-1.96*group_stats_RP$SE_pct)
group_stats_RP$LCL95_pct<-ifelse(group_stats_RP$LCL95_pct<0,0,group_stats_RP$LCL95_pct)
group_stats_RP$UCL95_pct<-group_stats_RP$mean_pctMating+1.96*group_stats_RP$SE_pct
group_stats_RP$log10N<-log10(group_stats_RP$N)

group_stats_RP$mean_pct_spawn<-mean_spawning_pct_RP$mean_pctspawning
group_stats_RP$SD_pct_spawn<-sqrt(as.data.frame(sd_spawning_pct_RP)$mean_pctspawning_var)
group_stats_RP$SE_pct_spawn<-group_stats_RP$SD_pct_spawn/sqrt(as.data.frame(n_mating_pct_RP)$n)
group_stats_RP$LCL95_pct_spawn<-(group_stats_RP$mean_pct_spawn-1.96*group_stats_RP$SE_pct_spawn)
group_stats_RP$LCL95_pct_spawn<-ifelse(group_stats_RP$LCL95_pct_spawn<0,0,group_stats_RP$LCL95_pct_spawn)
group_stats_RP$UCL95_pct_spawn<-group_stats_RP$mean_pct_spawn+1.96*group_stats_RP$SE_pct_spawn
summary(group_stats_RP)

RPPlot_mating<-ggplot()+
  geom_ribbon(data=group_stats_RP,aes(x=log10N,ymin=LCL95_pct*100,ymax=UCL95_pct*100,group=as.factor(RP.max),fill=as.factor(RP.max)),alpha=0.2)+
  geom_path(data=group_stats_RP,aes(x=log10N,y=mean_pctMating*100,group=as.factor(RP.max),colour=as.factor(RP.max)))+
  geom_point(data=stoner,aes(x=Log.density,y=X..Mating),shape=3,color="black")+
  stat_smooth(data=stoner,aes(x=Log.density,y=X..Mating),color="black",method="drm",method.args = list(fct = L.3()), se=F)+
  geom_point(data=glazer,aes(x=Log.density,y=Pct_conch_mating*100),shape=4,color="purple")+
  stat_smooth(data=glazer,aes(x=Log.density,y=Pct_conch_mating*100),color="purple",method="drm",method.args = list(fct = L.3()), se=F)+
  ggtitle("Interbreeding Rest Period",subtitle="V=Low, RP=All, T=0, PD=All, SF=None, B=None")+
  labs(fill="Max Rest Period (d)",x=expression('log'[10]*' Adult Density (no. ha'^-1*')'),y="% Adults Mating")+
  guides(colour=FALSE)+
  geom_label(label="(10)",x=log10(10),y=-0.5,fill=NA,label.size=NA)+
  geom_label(label="(50)",x=log10(50),y=-0.5,fill=NA,label.size=NA)+
  geom_label(label="(100)",x=log10(100),y=-0.5,fill=NA,label.size=NA)+
  geom_label(label="(500)",x=log10(500),y=-0.5,fill=NA,label.size=NA)+
  geom_label(label="(1000)",x=log10(1000),y=-0.5,fill=NA,label.size=NA)+
  geom_label(label="(2500)",x=log10(2500),y=-0.5,fill=NA,label.size=NA)+
  theme(legend.position = c(0.2,0.75))
png("./RPPlot_mating.png",height=7,width=7,units="in",res=600)
RPPlot_mating
dev.off()

RPPlot_spawning<-ggplot()+
  geom_ribbon(data=group_stats_RP,aes(x=log10N,ymin=LCL95_pct_spawn*100,ymax=UCL95_pct_spawn*100,group=as.factor(RP.max),fill=as.factor(RP.max)),alpha=0.2)+
  geom_path(data=group_stats_RP,aes(x=log10N,y=mean_pct_spawn*100,group=as.factor(RP.max),colour=as.factor(RP.max)))+
  geom_point(data=stoner_rayculp,aes(x=Log_density,y=PctSpawning),shape=3,color="black")+
  stat_smooth(data=stoner_rayculp,aes(x=Log_density,y=PctSpawning),color="black",method="drm",method.args = list(fct = L.3()), se=F)+
  geom_point(data=glazer,aes(x=Log.density,y=Pct_conch_spawning*100),shape=4,color="purple")+
  stat_smooth(data=glazer,aes(x=Log.density,y=Pct_conch_spawning*100),color="purple",method="drm",method.args = list(fct = L.3()), se=F)+
  ggtitle("Interbreeding Rest Period",subtitle="RP=All, V=Low, T=0, B=None, PD=All, SF=None, B=None")+
  labs(fill="Max Rest Period (d)",x=expression('log'[10]*' Adult Density (no. ha'^-1*')'),y="% Adults Mating")+
  guides(colour=FALSE)+
  geom_label(label="(10)",x=log10(10),y=-0.5,fill=NA,label.size=NA)+
  geom_label(label="(50)",x=log10(50),y=-0.5,fill=NA,label.size=NA)+
  geom_label(label="(100)",x=log10(100),y=-0.5,fill=NA,label.size=NA)+
  geom_label(label="(500)",x=log10(500),y=-0.5,fill=NA,label.size=NA)+
  geom_label(label="(1000)",x=log10(1000),y=-0.5,fill=NA,label.size=NA)+
  geom_label(label="(2500)",x=log10(2500),y=-0.5,fill=NA,label.size=NA)+
  theme(legend.position = c(0.2,0.75))
png("./RPPlot_spawning.png",height=7,width=7,units="in",res=600)
RPPlot_spawning
dev.off()

png("./RPPlot_matingandspawning.png",height=7,width=7,units="in",res=600)
grid.arrange(RPPlot_mating,RPPlot_spawning)
dev.off()

PD_df<-df[which(df$TAXIS.strength==0 & df$VEL.mean==2.57 & df$RP.mean==0 & df$BARRIERS=="none" & df$priorInteractions==0),]

mean_mating_pct_PD<- PD_df %>% group_by(PDIST.min,PDIST.max,N, REPS,BARRIERS,VEL.mean,VEL.sd,VEL.min,VEL.max,RP.min,RP.max,RP.mean,RP.sd,RP.dist,TAXIS.strength,TAXIS.min,TAXIS.max,sexFacilitation,priorInteractions) %>%
  summarize(mean_pctMating=mean(pctMating_mean,na.rm=T))
sd_mating_pct_PD<- PD_df %>% group_by(PDIST.min,PDIST.max,N, REPS,BARRIERS,VEL.mean,VEL.sd,VEL.min,VEL.max,RP.min,RP.max,RP.mean,RP.sd,RP.dist,TAXIS.strength,TAXIS.min,TAXIS.max,sexFacilitation,priorInteractions) %>%
  summarize(mean_pctMating_var=sum(pctMating_var,na.rm=T))
n_mating_pct_PD<- PD_df %>% group_by(PDIST.min,PDIST.max,N, REPS,BARRIERS,VEL.mean,VEL.sd,VEL.min,VEL.max,RP.min,RP.max,RP.mean,RP.sd,RP.dist,TAXIS.strength,TAXIS.min,TAXIS.max,sexFacilitation,priorInteractions) %>%
  summarize(n=mean(RUNS,na.rm=T))
mean_spawning_pct_PD<- PD_df %>% group_by(PDIST.min,PDIST.max,N, REPS,BARRIERS,VEL.mean,VEL.sd,VEL.min,VEL.max,RP.min,RP.max,RP.mean,RP.sd,RP.dist,TAXIS.strength,TAXIS.min,TAXIS.max,sexFacilitation,priorInteractions) %>%
  summarize(mean_pctspawning=mean(pctSpawning_mean,na.rm=T))
sd_spawning_pct_PD<- PD_df %>% group_by(PDIST.min,PDIST.max,N, REPS,BARRIERS,VEL.mean,VEL.sd,VEL.min,VEL.max,RP.min,RP.max,RP.mean,RP.sd,RP.dist,TAXIS.strength,TAXIS.min,TAXIS.max,sexFacilitation,priorInteractions) %>%
  summarize(mean_pctspawning_var=sum(pctSpawning_var,na.rm=T))

group_stats_PD<-as.data.frame(mean_mating_pct_PD)
group_stats_PD$n<-as.data.frame(n_mating_pct_PD)$n
group_stats_PD$SD_pct<-sqrt(as.data.frame(sd_mating_pct_PD)$mean_pctMating_var)
group_stats_PD$SE_pct<-group_stats_PD$SD_pct/sqrt(as.data.frame(n_mating_pct_PD)$n)
group_stats_PD$LCL95_pct<-(group_stats_PD$mean_pctMating-1.96*group_stats_PD$SE_pct)
group_stats_PD$LCL95_pct<-ifelse(group_stats_PD$LCL95_pct<0,0,group_stats_PD$LCL95_pct)
group_stats_PD$UCL95_pct<-group_stats_PD$mean_pctMating+1.96*group_stats_PD$SE_pct
group_stats_PD$log10N<-log10(group_stats_PD$N)

group_stats_PD$mean_pct_spawn<-mean_spawning_pct_PD$mean_pctspawning
group_stats_PD$SD_pct_spawn<-sqrt(as.data.frame(sd_spawning_pct_PD)$mean_pctspawning_var)
group_stats_PD$SE_pct_spawn<-group_stats_PD$SD_pct_spawn/sqrt(as.data.frame(n_mating_pct_PD)$n)
group_stats_PD$LCL95_pct_spawn<-(group_stats_PD$mean_pct_spawn-1.96*group_stats_PD$SE_pct_spawn)
group_stats_PD$LCL95_pct_spawn<-ifelse(group_stats_PD$LCL95_pct_spawn<0,0,group_stats_PD$LCL95_pct_spawn)
group_stats_PD$UCL95_pct_spawn<-group_stats_PD$mean_pct_spawn+1.96*group_stats_PD$SE_pct_spawn
summary(group_stats_PD)

PDPlot_mating<-ggplot()+
  geom_ribbon(data=group_stats_PD,aes(x=log10N,ymin=LCL95_pct*100,ymax=UCL95_pct*100,group=as.factor(PDIST.max),fill=as.factor(PDIST.max)),alpha=0.2)+
  geom_path(data=group_stats_PD,aes(x=log10N,y=mean_pctMating*100,group=as.factor(PDIST.max),colour=as.factor(PDIST.max)))+
  geom_point(data=stoner,aes(x=Log.density,y=X..Mating),shape=3,color="black")+
  stat_smooth(data=stoner,aes(x=Log.density,y=X..Mating),color="black",method="drm",method.args = list(fct = L.3()), se=F)+
  geom_point(data=glazer,aes(x=Log.density,y=Pct_conch_mating*100),shape=4,color="purple")+
  stat_smooth(data=glazer,aes(x=Log.density,y=Pct_conch_mating*100),color="purple",method="drm",method.args = list(fct = L.3()), se=F)+
  ggtitle("Perception Distance",subtitle="V=Low, RP=0, T=0, PD=All, SF=None, B=None")+
  labs(fill="Max Perception Distance (m)",x=expression('log'[10]*' Adult Density (no. ha'^-1*')'),y="% Adults Mating")+
  guides(colour=FALSE)+
  geom_label(label="(10)",x=log10(10),y=-0.5,fill=NA,label.size=NA)+
  geom_label(label="(50)",x=log10(50),y=-0.5,fill=NA,label.size=NA)+
  geom_label(label="(100)",x=log10(100),y=-0.5,fill=NA,label.size=NA)+
  geom_label(label="(500)",x=log10(500),y=-0.5,fill=NA,label.size=NA)+
  geom_label(label="(1000)",x=log10(1000),y=-0.5,fill=NA,label.size=NA)+
  geom_label(label="(2500)",x=log10(2500),y=-0.5,fill=NA,label.size=NA)+
  theme(legend.position = c(0.25,0.75))
png("./PDPlot_mating.png",height=7,width=7,units="in",res=600)
PDPlot_mating
dev.off()

PDPlot_spawning<-ggplot()+
  geom_ribbon(data=group_stats_PD,aes(x=log10N,ymin=LCL95_pct_spawn*100,ymax=UCL95_pct_spawn*100,group=as.factor(PDIST.max),fill=as.factor(PDIST.max)),alpha=0.2)+
  geom_path(data=group_stats_PD,aes(x=log10N,y=mean_pct_spawn*100,group=as.factor(PDIST.max),colour=as.factor(PDIST.max)))+
  geom_point(data=stoner_rayculp,aes(x=Log_density,y=PctSpawning),shape=3,color="black")+
  stat_smooth(data=stoner_rayculp,aes(x=Log_density,y=PctSpawning),color="black",method="drm",method.args = list(fct = L.3()), se=F)+
  geom_point(data=glazer,aes(x=Log.density,y=Pct_conch_spawning*100),shape=4,color="purple")+
  stat_smooth(data=glazer,aes(x=Log.density,y=Pct_conch_spawning*100),color="purple",method="drm",method.args = list(fct = L.3()), se=F)+
  ggtitle("Perception Distance",subtitle="V=Low, RP=0, T=0, PD=All, SF=None, B=None")+
  labs(fill="Max Perception Distance (m)",x=expression('log'[10]*' Adult Density (no. ha'^-1*')'),y="% Adults Mating")+
  guides(colour=FALSE)+
  geom_label(label="(10)",x=log10(10),y=-0.5,fill=NA,label.size=NA)+
  geom_label(label="(50)",x=log10(50),y=-0.5,fill=NA,label.size=NA)+
  geom_label(label="(100)",x=log10(100),y=-0.5,fill=NA,label.size=NA)+
  geom_label(label="(500)",x=log10(500),y=-0.5,fill=NA,label.size=NA)+
  geom_label(label="(1000)",x=log10(1000),y=-0.5,fill=NA,label.size=NA)+
  geom_label(label="(2500)",x=log10(2500),y=-0.5,fill=NA,label.size=NA)+
  theme(legend.position = c(0.25,0.75))
png("./PDPlot_spawning.png",height=7,width=7,units="in",res=600)
PDPlot_spawning
dev.off()

png("./PDPlot_matingandspawning.png",height=7,width=7,units="in",res=600)
grid.arrange(PDPlot_mating,PDPlot_spawning)
dev.off()

plot(df$pctSpawning_mean~df$pctMating_mean,xlab="% Adults Mating",ylab="% Adults Spawning")

names(df)
df$pctSpawning_mean100<-df$pctSpawning_mean*100
df$pctMating_mean100<-df$pctMating_mean*100

#fit dose-response curve
df.LL.4<-drm(data=df,(pctSpawning_mean100)~(pctMating_mean100),fct=LL.4(),na.action=na.omit)
# predictions and confidence intervals.
df.fits <- expand.grid(conc=seq(0,100, length=101)) 
# new data with predictions
pm <- predict(df.LL.4, newdata=df.fits, interval="confidence") 
df.fits$p <- pm[,1]
df.fits$pmin <- pm[,2]
df.fits$pmax <- pm[,3]

SpawningVsMatingPlot<-ggplot()+
  geom_point(data=df,aes(x=pctMating_mean*100,y=pctSpawning_mean*100),color="gray",pch=1,na.rm=T) +
  geom_ribbon(data=df.fits, aes(x=conc, y=p, ymin=pmin, ymax=pmax), alpha=0.2,fill="red") +
  geom_line(data=df.fits, aes(x=conc, y=p),color="red")+
  geom_point(data=stoner_rayculp,aes(x=PctMating,y=PctSpawning),shape=3,color="black")+
  geom_point(data=glazer,aes(x=Pct_conch_mating*100,y=Pct_conch_spawning*100),shape=4,color="purple")+theme_bw()+
  labs(y="% Adults Spawning",x="% Adults Mating")

png("./SpawningVsMatingPlot_CI.png",height=7,width=7,units="in",res=600)
SpawningVsMatingPlot
dev.off()

sexPlot_mating2<-ggplot()+
  geom_ribbon(data=group_stats_sex,aes(x=log10N,ymin=LCL95_pct*100,ymax=UCL95_pct*100,group=as.factor(priorInteractions),fill=as.factor(priorInteractions)),alpha=0.2)+
  geom_path(data=group_stats_sex,aes(x=log10N,y=mean_pctMating*100,group=as.factor(priorInteractions),colour=as.factor(priorInteractions)))+
  geom_point(data=stoner,aes(x=Log.density,y=X..Mating),shape=3,color="black")+
  #stat_smooth(data=stoner,aes(x=Log.density,y=X..Mating),color="black",method="drm",method.args = list(fct = L.3()), se=F)+
  geom_point(data=glazer,aes(x=Log.density,y=Pct_conch_mating*100),shape=4,color="purple")+
  #stat_smooth(data=glazer,aes(x=Log.density,y=Pct_conch_mating*100),color="grey",method="drm",method.args = list(fct = L.3()), se=F)+
  ggtitle("E) Sexual Facilitation",subtitle="V=Low, RP=0, T=0, PD=0.5, SF=All, B=None")+
  labs(fill="Prior Interactions",x=expression('log'[10]*' Adult Density (no. ha'^-1*')'),y="% Adults Mating")+
  guides(colour=FALSE,fill=guide_legend(override.aes=list(size=0.5)),shape = guide_legend(override.aes = list(size = 5)))+
  theme_bw()+
  theme(plot.title = element_text(size=10, face="bold"),plot.subtitle = element_text(size=8, face="italic"),
        legend.position = c(0.2,.70),legend.key = element_rect(colour = "transparent", fill = "transparent"),
        legend.background=element_rect(colour="transparent",fill="transparent",size=0.5),
        legend.title=element_text(size=8),legend.text=element_text(size=6),
        axis.title.x=element_blank(),axis.title.y=element_blank())

barriersPlot_mating2<-ggplot()+
  geom_ribbon(data=group_stats_barriers,aes(x=log10N,ymin=LCL95_pct*100,ymax=UCL95_pct*100,group=as.factor(BARRIERS),fill=as.factor(BARRIERS)),alpha=0.2)+
  geom_path(data=group_stats_barriers,aes(x=log10N,y=mean_pctMating*100,group=as.factor(BARRIERS),colour=as.factor(BARRIERS)))+
  geom_point(data=stoner,aes(x=Log.density,y=X..Mating),shape=3,color="black")+
  #stat_smooth(data=stoner,aes(x=Log.density,y=X..Mating),color="black",method="drm",method.args = list(fct = L.3()), se=F)+
  geom_point(data=glazer,aes(x=Log.density,y=Pct_conch_mating*100),shape=4,color="purple")+
  #stat_smooth(data=glazer,aes(x=Log.density,y=Pct_conch_mating*100),color="grey",method="drm",method.args = list(fct = L.3()), se=F)+
  ggtitle("F) Barriers to Movement",subtitle="V=Low, RP=0, T=0, PD=0.5, SF=None, B=All")+
  labs(fill="Obstruction",x=expression('log'[10]*' Adult Density (no. ha'^-1*')'),y="% Adults Mating")+
  guides(colour=FALSE,fill=guide_legend(override.aes=list(size=0.5)),shape = guide_legend(override.aes = list(size = 5)))+
  theme_bw()+
  theme(plot.title = element_text(size=10, face="bold"),plot.subtitle = element_text(size=8, face="italic"),
        legend.position = c(0.2,.8),legend.key = element_rect(colour = "transparent", fill = "transparent"),
        legend.background=element_rect(colour="transparent",fill="transparent",size=0.5),
        legend.title=element_text(size=8),legend.text=element_text(size=6),
        axis.title.x=element_blank(),axis.title.y=element_blank())

velocityPlot_mating2<-ggplot()+
  geom_ribbon(data=group_stats_velocity,aes(x=log10N,ymin=LCL95_pct*100,ymax=UCL95_pct*100,group=as.factor(velocity),fill=as.factor(velocity)),alpha=0.2)+
  geom_path(data=group_stats_velocity,aes(x=log10N,y=mean_pctMating*100,group=as.factor(velocity),colour=as.factor(velocity)))+
  geom_point(data=stoner,aes(x=Log.density,y=X..Mating),shape=3,color="black")+
  #stat_smooth(data=stoner,aes(x=Log.density,y=X..Mating),color="black",method="drm",method.args = list(fct = L.3()), se=F)+
  geom_point(data=glazer,aes(x=Log.density,y=Pct_conch_mating*100),shape=4,color="purple")+
  #stat_smooth(data=glazer,aes(x=Log.density,y=Pct_conch_mating*100),color="grey",method="drm",method.args = list(fct = L.3()), se=F)+
  ggtitle("A) Movement Speed",subtitle="V=All, RP=0, T=0, PD=0.5, SF=None, B=None")+
  labs(fill="Mean Speed",x=expression('log'[10]*' Adult Density (no. ha'^-1*')'),y="% Adults Mating")+
  guides(colour=FALSE,fill=guide_legend(override.aes=list(size=0.5)),shape = guide_legend(override.aes = list(size = 5)))+
  theme_bw()+
  theme(plot.title = element_text(size=10, face="bold"),plot.subtitle = element_text(size=8, face="italic"),
        legend.position = c(0.2,.75),legend.key = element_rect(colour = "transparent", fill = "transparent"),
        legend.background=element_rect(colour="transparent",fill="transparent",size=0.5),
        legend.title=element_text(size=8),legend.text=element_text(size=6),
        axis.title.x=element_blank(),axis.title.y=element_blank())

TAXISPlot_mating2<-ggplot()+
  geom_ribbon(data=group_stats_TAXIS,aes(x=log10N,ymin=LCL95_pct*100,ymax=UCL95_pct*100,group=as.factor(TAXIS.strength),fill=as.factor(TAXIS.strength)),alpha=0.2)+
  geom_path(data=group_stats_TAXIS,aes(x=log10N,y=mean_pctMating*100,group=as.factor(TAXIS.strength),colour=as.factor(TAXIS.strength)))+
  geom_point(data=stoner,aes(x=Log.density,y=X..Mating),shape=3,color="black")+
  #stat_smooth(data=stoner,aes(x=Log.density,y=X..Mating),color="black",method="drm",method.args = list(fct = L.3()), se=F)+
  geom_point(data=glazer,aes(x=Log.density,y=Pct_conch_mating*100),shape=4,color="grey")+
  #stat_smooth(data=glazer,aes(x=Log.density,y=Pct_conch_mating*100),color="grey",method="drm",method.args = list(fct = L.3()), se=F)+
  ggtitle("C) Scent-tracking",subtitle="V=Low, RP=0, T=All, PD=0.5, SF=None, B=None")+
  labs(fill="Taxis Strength",x=expression('log'[10]*' Adult Density (no. ha'^-1*')'),y="% Adults Mating")+
  guides(colour=FALSE,fill=guide_legend(override.aes=list(size=0.5)),shape = guide_legend(override.aes = list(size = 5)))+
  theme_bw()+
  theme(plot.title = element_text(size=10, face="bold"),plot.subtitle = element_text(size=8, face="italic"),
        legend.position = c(0.2,.75),legend.key = element_rect(colour = "transparent", fill = "transparent"),
        legend.background=element_rect(colour="transparent",fill="transparent",size=0.5),
        legend.title=element_text(size=8),legend.text=element_text(size=6),
        axis.title.x=element_blank(),axis.title.y=element_blank())

RPPlot_mating2<-ggplot()+
  geom_ribbon(data=group_stats_RP,aes(x=log10N,ymin=LCL95_pct*100,ymax=UCL95_pct*100,group=as.factor(RP.max),fill=as.factor(RP.max)),alpha=0.2)+
  geom_path(data=group_stats_RP,aes(x=log10N,y=mean_pctMating*100,group=as.factor(RP.max),colour=as.factor(RP.max)))+
  geom_point(data=stoner,aes(x=Log.density,y=X..Mating),shape=3,color="black")+
  #stat_smooth(data=stoner,aes(x=Log.density,y=X..Mating),color="black",method="drm",method.args = list(fct = L.3()), se=F)+
  geom_point(data=glazer,aes(x=Log.density,y=Pct_conch_mating*100),shape=4,color="purple")+
  #stat_smooth(data=glazer,aes(x=Log.density,y=Pct_conch_mating*100),color="grey",method="drm",method.args = list(fct = L.3()), se=F)+
  ggtitle("B) Interbreeding Rest Period",subtitle="V=Low, RP=All, T=0, PD=0.5, SF=None, B=None")+
  labs(fill="Max Rest (d)",x=expression('log'[10]*' Adult Density (no. ha'^-1*')'),y="% Adults Mating")+
  guides(colour=FALSE,fill=guide_legend(override.aes=list(size=0.5)),shape = guide_legend(override.aes = list(size = 5)))+
  theme_bw()+
  theme(plot.title = element_text(size=10, face="bold"),plot.subtitle = element_text(size=8, face="italic"),
        legend.position = c(0.2,.75),legend.key = element_rect(colour = "transparent", fill = "transparent"),
        legend.background=element_rect(colour="transparent",fill="transparent",size=0.5),
        legend.title=element_text(size=8),legend.text=element_text(size=6),
        axis.title.x=element_blank(),axis.title.y=element_blank())

PDPlot_mating2<-ggplot()+
  geom_ribbon(data=group_stats_PD,aes(x=log10N,ymin=LCL95_pct*100,ymax=UCL95_pct*100,group=as.factor(PDIST.max),fill=as.factor(PDIST.max)),alpha=0.2)+
  geom_path(data=group_stats_PD,aes(x=log10N,y=mean_pctMating*100,group=as.factor(PDIST.max),colour=as.factor(PDIST.max)))+
  geom_point(data=stoner,aes(x=Log.density,y=X..Mating),shape=3,color="black")+
  #stat_smooth(data=stoner,aes(x=Log.density,y=X..Mating),color="black",method="drm",method.args = list(fct = L.3()), se=F)+
  geom_point(data=glazer,aes(x=Log.density,y=Pct_conch_mating*100),shape=4,color="purple")+
  #stat_smooth(data=glazer,aes(x=Log.density,y=Pct_conch_mating*100),color="grey",method="drm",method.args = list(fct = L.3()), se=F)+
  ggtitle("D) Perception Distance",subtitle="V=Low, RP=0, T=0, PD=All, SF=None, B=None")+
  labs(fill="Max Dist. (m)",x=expression('log'[10]*' Adult Density (no. ha'^-1*')'),y="% Adults Mating")+
  guides(colour=FALSE,fill=guide_legend(override.aes=list(size=0.5)),shape = guide_legend(override.aes = list(size = 5)))+
  theme_bw()+
  theme(plot.title = element_text(size=10, face="bold"),plot.subtitle = element_text(size=8, face="italic"),
        legend.position = c(0.2,.75),legend.key = element_rect(colour = "transparent", fill = "transparent"),
        legend.background=element_rect(colour="transparent",fill="transparent",size=0.5),
        legend.title=element_text(size=8),legend.text=element_text(size=6),
        axis.title.x=element_blank(),axis.title.y=element_blank())

library(gridExtra)
library(grid)
png("./conchBonk_plots_mating.png",height=9,width=6.5,units="in",res=600)
p<-grid.arrange(arrangeGrob(velocityPlot_mating2,RPPlot_mating2,TAXISPlot_mating2,PDPlot_mating2,sexPlot_mating2,barriersPlot_mating2,ncol=2),
             left=textGrob("% Adults Mating",rot=90),bottom=textGrob(expression('log'[10]*' Adult Density (no. ha'^-1*')')))
p
dev.off()

### spawning plots

sexPlot_spawning2<-ggplot()+
  geom_ribbon(data=group_stats_sex,aes(x=log10N,ymin=LCL95_pct_spawn*100,ymax=UCL95_pct_spawn*100,group=as.factor(priorInteractions),fill=as.factor(priorInteractions)),alpha=0.2)+
  geom_path(data=group_stats_sex,aes(x=log10N,y=mean_pct_spawn*100,group=as.factor(priorInteractions),colour=as.factor(priorInteractions)))+
  geom_point(data=stoner_rayculp,aes(x=Log_density,y=PctSpawning),shape=3,color="black")+
  #stat_smooth(data=stoner_rayculp,aes(x=Log_density,y=PctSpawning),color="black",method="drm",method.args = list(fct = L.3()), se=F)+
  geom_point(data=glazer,aes(x=Log.density,y=Pct_conch_spawning*100),shape=4,color="purple")+
  #stat_smooth(data=glazer,aes(x=Log.density,y=Pct_conch_spawning*100),color="grey",method="drm",method.args = list(fct = L.3()), se=F)+
  ggtitle("E) Sexual Facilitation",subtitle="V=Low, RP=0, T=0, PD=0.5, SF=All, B=None")+
  labs(fill="Prior Interactions",x=expression('log'[10]*' Adult Density (no. ha'^-1*')'),y="% Adults Spawning")+
  guides(colour=FALSE,fill=guide_legend(override.aes=list(size=0.5)),shape = guide_legend(override.aes = list(size = 5)))+
  theme_bw()+
  theme(plot.title = element_text(size=10, face="bold"),plot.subtitle = element_text(size=8, face="italic"),
        legend.position = c(0.2,.70),legend.key = element_rect(colour = "transparent", fill = "transparent"),
        legend.background=element_rect(colour="transparent",fill="transparent",size=0.5),
        legend.title=element_text(size=8),legend.text=element_text(size=6),
        axis.title.x=element_blank(),axis.title.y=element_blank())

barriersPlot_spawning2<-ggplot()+
  geom_ribbon(data=group_stats_barriers,aes(x=log10N,ymin=LCL95_pct_spawn*100,ymax=UCL95_pct_spawn*100,group=as.factor(BARRIERS),fill=as.factor(BARRIERS)),alpha=0.2)+
  geom_path(data=group_stats_barriers,aes(x=log10N,y=mean_pct_spawn*100,group=as.factor(BARRIERS),colour=as.factor(BARRIERS)))+
  geom_point(data=stoner_rayculp,aes(x=Log_density,y=PctSpawning),shape=3,color="black")+
  #stat_smooth(data=stoner_rayculp,aes(x=Log_density,y=PctSpawning),color="black",method="drm",method.args = list(fct = L.3()), se=F)+
  geom_point(data=glazer,aes(x=Log.density,y=Pct_conch_spawning*100),shape=4,color="purple")+
  #stat_smooth(data=glazer,aes(x=Log.density,y=Pct_conch_spawning*100),color="grey",method="drm",method.args = list(fct = L.3()), se=F)+
  ggtitle("F) Barriers to Movement",subtitle="V=Low, RP=0, T=0, PD=0.5, SF=None, B=All")+
  labs(fill="Obstruction",x=expression('log'[10]*' Adult Density (no. ha'^-1*')'),y="% Adults Spawning")+
  guides(colour=FALSE,fill=guide_legend(override.aes=list(size=0.5)),shape = guide_legend(override.aes = list(size = 5)))+
  theme_bw()+
  theme(plot.title = element_text(size=10, face="bold"),plot.subtitle = element_text(size=8, face="italic"),
        legend.position = c(0.2,.8),legend.key = element_rect(colour = "transparent", fill = "transparent"),
        legend.background=element_rect(colour="transparent",fill="transparent",size=0.5),
        legend.title=element_text(size=8),legend.text=element_text(size=6),
        axis.title.x=element_blank(),axis.title.y=element_blank())

velocityPlot_spawning2<-ggplot()+
  geom_ribbon(data=group_stats_velocity,aes(x=log10N,ymin=LCL95_pct_spawn*100,ymax=UCL95_pct_spawn*100,group=as.factor(velocity),fill=as.factor(velocity)),alpha=0.2)+
  geom_path(data=group_stats_velocity,aes(x=log10N,y=mean_pct_spawn*100,group=as.factor(velocity),colour=as.factor(velocity)))+
  geom_point(data=stoner_rayculp,aes(x=Log_density,y=PctSpawning),shape=3,color="black")+
  #stat_smooth(data=stoner_rayculp,aes(x=Log_density,y=PctSpawning),color="black",method="drm",method.args = list(fct = L.3()), se=F)+
  geom_point(data=glazer,aes(x=Log.density,y=Pct_conch_spawning*100),shape=4,color="purple")+
  #stat_smooth(data=glazer,aes(x=Log.density,y=Pct_conch_spawning*100),color="grey",method="drm",method.args = list(fct = L.3()), se=F)+
  ggtitle("A) Movement Speed",subtitle="V=All, RP=0, T=0, B=None, PD=0.5, SF=None, B=None")+
  labs(fill="Mean Speed",x=expression('log'[10]*' Adult Density (no. ha'^-1*')'),y="% Adults Spawning")+
  guides(colour=FALSE,fill=guide_legend(override.aes=list(size=0.5)),shape = guide_legend(override.aes = list(size = 5)))+
  theme_bw()+
  theme(plot.title = element_text(size=10, face="bold"),plot.subtitle = element_text(size=8, face="italic"),
        legend.position = c(0.2,.75),legend.key = element_rect(colour = "transparent", fill = "transparent"),
        legend.background=element_rect(colour="transparent",fill="transparent",size=0.5),
        legend.title=element_text(size=8),legend.text=element_text(size=6),
        axis.title.x=element_blank(),axis.title.y=element_blank())

TAXISPlot_spawning2<-ggplot()+
  geom_ribbon(data=group_stats_TAXIS,aes(x=log10N,ymin=LCL95_pct_spawn*100,ymax=UCL95_pct_spawn*100,group=as.factor(TAXIS.strength),fill=as.factor(TAXIS.strength)),alpha=0.2)+
  geom_path(data=group_stats_TAXIS,aes(x=log10N,y=mean_pct_spawn*100,group=as.factor(TAXIS.strength),colour=as.factor(TAXIS.strength)))+
  geom_point(data=stoner_rayculp,aes(x=Log_density,y=PctSpawning),shape=3,color="black")+
  #stat_smooth(data=stoner_rayculp,aes(x=Log_density,y=PctSpawning),color="black",method="drm",method.args = list(fct = L.3()), se=F)+
  geom_point(data=glazer,aes(x=Log.density,y=Pct_conch_spawning*100),shape=4,color="purple")+
  #stat_smooth(data=glazer,aes(x=Log.density,y=Pct_conch_spawning*100),color="grey",method="drm",method.args = list(fct = L.3()), se=F)+
  ggtitle("C) Scent-tracking",subtitle="V=Low, RP=0, T=All, PD=0.5, SF=None, B=None")+
  labs(fill="Taxis Strength",x=expression('log'[10]*' Adult Density (no. ha'^-1*')'),y="% Adults Spawning")+
  guides(colour=FALSE,fill=guide_legend(override.aes=list(size=0.5)),shape = guide_legend(override.aes = list(size = 5)))+
  theme_bw()+
  theme(plot.title = element_text(size=10, face="bold"),plot.subtitle = element_text(size=8, face="italic"),
        legend.position = c(0.2,.75),legend.key = element_rect(colour = "transparent", fill = "transparent"),
        legend.background=element_rect(colour="transparent",fill="transparent",size=0.5),
        legend.title=element_text(size=8),legend.text=element_text(size=6),
        axis.title.x=element_blank(),axis.title.y=element_blank())

RPPlot_spawning2<-ggplot()+
  geom_ribbon(data=group_stats_RP,aes(x=log10N,ymin=LCL95_pct_spawn*100,ymax=UCL95_pct_spawn*100,group=as.factor(RP.max),fill=as.factor(RP.max)),alpha=0.2)+
  geom_path(data=group_stats_RP,aes(x=log10N,y=mean_pct_spawn*100,group=as.factor(RP.max),colour=as.factor(RP.max)))+
  geom_point(data=stoner_rayculp,aes(x=Log_density,y=PctSpawning),shape=3,color="black")+
  #stat_smooth(data=stoner_rayculp,aes(x=Log_density,y=PctSpawning),color="black",method="drm",method.args = list(fct = L.3()), se=F)+
  geom_point(data=glazer,aes(x=Log.density,y=Pct_conch_spawning*100),shape=4,color="purple")+
  #stat_smooth(data=glazer,aes(x=Log.density,y=Pct_conch_spawning*100),color="grey",method="drm",method.args = list(fct = L.3()), se=F)+
  ggtitle("B) Interbreeding Rest Period",subtitle="V=Low, RP=All, T=0, B=None, PD=0.5, SF=None, B=None")+
  labs(fill="Max Rest (d)",x=expression('log'[10]*' Adult Density (no. ha'^-1*')'),y="% Adults Spawning")+
  guides(colour=FALSE,fill=guide_legend(override.aes=list(size=0.5)),shape = guide_legend(override.aes = list(size = 5)))+
  theme_bw()+
  theme(plot.title = element_text(size=10, face="bold"),plot.subtitle = element_text(size=8, face="italic"),
        legend.position = c(0.2,.75),legend.key = element_rect(colour = "transparent", fill = "transparent"),
        legend.background=element_rect(colour="transparent",fill="transparent",size=0.5),
        legend.title=element_text(size=8),legend.text=element_text(size=6),
        axis.title.x=element_blank(),axis.title.y=element_blank())

PDPlot_spawning2<-ggplot()+
  geom_ribbon(data=group_stats_PD,aes(x=log10N,ymin=LCL95_pct_spawn*100,ymax=UCL95_pct_spawn*100,group=as.factor(PDIST.max),fill=as.factor(PDIST.max)),alpha=0.2)+
  geom_path(data=group_stats_PD,aes(x=log10N,y=mean_pct_spawn*100,group=as.factor(PDIST.max),colour=as.factor(PDIST.max)))+
  geom_point(data=stoner_rayculp,aes(x=Log_density,y=PctSpawning),shape=3,color="black")+
  #stat_smooth(data=stoner_rayculp,aes(x=Log_density,y=PctSpawning),color="black",method="drm",method.args = list(fct = L.3()), se=F)+
  geom_point(data=glazer,aes(x=Log.density,y=Pct_conch_spawning*100),shape=4,color="purple")+
  #stat_smooth(data=glazer,aes(x=Log.density,y=Pct_conch_spawning*100),color="grey",method="drm",method.args = list(fct = L.3()), se=F)+
  ggtitle("D) Perception Distance",subtitle="V=Low, RP=0, T=0, PD=All, SF=None, B=None")+
  labs(fill="Max Dist. (m)",x=expression('log'[10]*' Adult Density (no. ha'^-1*')'),y="% Adults Spawning")+
  guides(colour=FALSE,fill=guide_legend(override.aes=list(size=0.5)),shape = guide_legend(override.aes = list(size = 5)))+
  theme_bw()+
  theme(plot.title = element_text(size=10, face="bold"),plot.subtitle = element_text(size=8, face="italic"),
        legend.position = c(0.2,.75),legend.key = element_rect(colour = "transparent", fill = "transparent"),
        legend.background=element_rect(colour="transparent",fill="transparent",size=0.5),
        legend.title=element_text(size=8),legend.text=element_text(size=6),
        axis.title.x=element_blank(),axis.title.y=element_blank())


png("./conchBonk_plots_spawning.png",height=9,width=6.5,units="in",res=600)
p<-grid.arrange(arrangeGrob(velocityPlot_spawning2,RPPlot_spawning2,TAXISPlot_spawning2,PDPlot_spawning2,sexPlot_spawning2,barriersPlot_spawning2,ncol=2),
                left=textGrob("% Adults Spawning",rot=90),bottom=textGrob(expression('log'[10]*' Adult Density (no. ha'^-1*')')))
p
dev.off()

### most realistic scenarios
colnames(betterFits_NZ)
colnames(df)
df_bootID<-assignBootID(df)
colnames(df_bootID)
BEST_df<-df_bootID[which(df_bootID$boot_id %in% betterFits_NZ$boot_id),]

mean_collisions_BEST<- BEST_df %>% group_by(N, REPS) %>%
  summarize(mean_collisions=mean(collisions,na.rm=T))
sd_collisions_BEST<- BEST_df %>% group_by(N, REPS) %>%
  summarize(sd_collisions=sqrt(sum(pctMating_var,na.rm=T)))
n_mating_pct_BEST<- BEST_df %>% group_by(N, REPS) %>%
  summarize(n=mean(RUNS,na.rm=T))
mean_mating_pct_BEST<- BEST_df %>% group_by(N, REPS) %>%
  summarize(mean_pctMating=mean(pctMating_mean,na.rm=T))
sd_mating_pct_BEST<- BEST_df %>% group_by(N, REPS) %>%
  summarize(mean_pctMating_var=sum(pctMating_var,na.rm=T))
n_mating_pct_BEST<- BEST_df %>% group_by(N, REPS) %>%
  summarize(n=mean(RUNS,na.rm=T))
mean_spawning_pct_BEST<- BEST_df %>% group_by(N, REPS) %>%
  summarize(mean_pctspawning=mean(pctSpawning_mean,na.rm=T))
sd_spawning_pct_BEST<- BEST_df %>% group_by(N, REPS) %>%
  summarize(mean_pctspawning_var=sum(pctSpawning_var,na.rm=T))

group_stats_BEST<-as.data.frame(mean_mating_pct_BEST)
group_stats_BEST$n<-as.data.frame(n_mating_pct_BEST)$n
group_stats_BEST$SD_pct<-sqrt(as.data.frame(sd_mating_pct_BEST)$mean_pctMating_var)
group_stats_BEST$SE_pct<-group_stats_BEST$SD_pct/sqrt(as.data.frame(n_mating_pct_BEST)$n)
group_stats_BEST$LCL95_pct<-(group_stats_BEST$mean_pctMating-1.96*group_stats_BEST$SE_pct)
group_stats_BEST$LCL95_pct<-ifelse(group_stats_BEST$LCL95_pct<0,0,group_stats_BEST$LCL95_pct)
group_stats_BEST$UCL95_pct<-group_stats_BEST$mean_pctMating+1.96*group_stats_BEST$SE_pct
group_stats_BEST$log10N<-log10(group_stats_BEST$N)

group_stats_BEST$mean_pct_spawn<-mean_spawning_pct_BEST$mean_pctspawning
group_stats_BEST$SD_pct_spawn<-sqrt(as.data.frame(sd_spawning_pct_BEST)$mean_pctspawning_var)
group_stats_BEST$SE_pct_spawn<-group_stats_BEST$SD_pct_spawn/sqrt(as.data.frame(n_mating_pct_BEST)$n)
group_stats_BEST$LCL95_pct_spawn<-(group_stats_BEST$mean_pct_spawn-1.96*group_stats_BEST$SE_pct_spawn)
group_stats_BEST$LCL95_pct_spawn<-ifelse(group_stats_BEST$LCL95_pct_spawn<0,0,group_stats_BEST$LCL95_pct_spawn)
group_stats_BEST$UCL95_pct_spawn<-group_stats_BEST$mean_pct_spawn+1.96*group_stats_BEST$SE_pct_spawn
summary(group_stats_BEST)
View(group_stats_BEST)


plot(group_stats_BEST$log10N~group_stats_BEST$mean_pctMating)

BESTPlot_mating2<-ggplot()+
  geom_ribbon(data=group_stats_BEST,aes(x=log10N,ymin=LCL95_pct*100,ymax=UCL95_pct*100),alpha=0.2,fill="pink")+
  geom_path(data=group_stats_BEST,aes(x=log10N,y=mean_pctMating*100),color="red")+
  geom_point(data=stoner,aes(x=Log.density,y=X..Mating),shape=3,color="black")+
  stat_smooth(data=stoner,aes(x=Log.density,y=X..Mating),color="black",method="drm",method.args = list(fct = L.3()), se=F)+
  geom_point(data=glazer,aes(x=Log.density,y=Pct_conch_mating*100),shape=4,color="purple")+
  stat_smooth(data=glazer,aes(x=Log.density,y=Pct_conch_mating*100),color="purple",method="drm",method.args = list(fct = L.3()), se=F)+
  ggtitle("Best-fitting Scenarios",subtitle="relative to logistic functions fit to empirical observations")+
  labs(x=expression('log'[10]*' Adult Density (no. ha'^-1*')'),y="% Adults Mating")+
  guides(colour=FALSE,fill=guide_legend(override.aes=list(size=0.5)),shape = guide_legend(override.aes = list(size = 5)))+
  theme_bw()+
  theme(plot.title = element_text(size=10, face="bold"),plot.subtitle = element_text(size=8, face="italic"),
        legend.position = c(0.2,.75),legend.key = element_rect(colour = "transparent", fill = "transparent"),
        legend.background=element_rect(colour="transparent",fill="transparent",size=0.5),
        legend.title=element_text(size=8),legend.text=element_text(size=6))+
  coord_cartesian(ylim=c(0,50))

png("./BEST_mating_Plot.png",height=9,width=6.5,units="in",res=600)
BESTPlot_mating2
dev.off()

BESTPlot_spawning2<-ggplot()+
  geom_ribbon(data=group_stats_BEST,aes(x=log10N,ymin=LCL95_pct*100,ymax=UCL95_pct*100),alpha=0.2,fill="pink")+
  geom_path(data=group_stats_BEST,aes(x=log10N,y=mean_pct_spawn*100),color="red")+
  geom_point(data=stoner_rayculp,aes(x=Log_density,y=PctSpawning),shape=3,color="black")+
  stat_smooth(data=stoner_rayculp,aes(x=Log_density,y=PctSpawning),color="black",method="drm",method.args = list(fct = L.3()), se=F)+
  geom_point(data=glazer,aes(x=Log.density,y=Pct_conch_spawning*100),shape=4,color="purple")+
  stat_smooth(data=glazer,aes(x=Log.density,y=Pct_conch_spawning*100),color="purple",method="drm",method.args = list(fct = L.3()), se=F)+
  ggtitle("Best-fitting Scenarios",subtitle="relative to logistic functions fit to empirical observations")+
  labs(x=expression('log'[10]*' Adult Density (no. ha'^-1*')'),y="% Adults spawning")+
  guides(colour=FALSE,fill=guide_legend(override.aes=list(size=0.5)),shape = guide_legend(override.aes = list(size = 5)))+
  theme_bw()+
  theme(plot.title = element_text(size=10, face="bold"),plot.subtitle = element_text(size=8, face="italic"),
        legend.position = c(0.2,.75),legend.key = element_rect(colour = "transparent", fill = "transparent"),
        legend.background=element_rect(colour="transparent",fill="transparent",size=0.5),
        legend.title=element_text(size=8),legend.text=element_text(size=6))+
  coord_cartesian(ylim=c(0,50))

png("./BEST_spawning_Plot.png",height=9,width=6.5,units="in",res=600)
BESTPlot_spawning2
dev.off()

png("./BEST_Mating_and_Spawning_Plot.png",height=9,width=6.5,units="in",res=600)
ggarrange(BESTPlot_mating2,BESTPlot_spawning2,nrow=2)
dev.off()

#raw simulation runs
BESTPlot_mating3<-ggplot()+
  #geom_ribbon(data=BEST_df,aes(x=log10N,ymin=LCL95_pct*100,ymax=UCL95_pct*100),alpha=0.2,fill="pink")+
  geom_path(data=BEST_df,aes(x=log10(N),y=pctMating_mean100,group=factor(boot_id)),color="grey")+
  geom_point(data=stoner,aes(x=Log.density,y=X..Mating),shape=3,color="black")+
  stat_smooth(data=stoner,aes(x=Log.density,y=X..Mating),color="black",method="drm",method.args = list(fct = L.3()), se=F)+
  geom_point(data=glazer,aes(x=Log.density,y=Pct_conch_mating*100),shape=4,color="purple")+
  stat_smooth(data=glazer,aes(x=Log.density,y=Pct_conch_mating*100),color="purple",method="drm",method.args = list(fct = L.3()), se=F)+
  ggtitle("Best-fitting Scenarios",subtitle="relative to logistic functions fit to empirical observations")+
  labs(x=expression('log'[10]*' Adult Density (no. ha'^-1*')'),y="% Adults Mating")+
  guides(colour=FALSE,fill=guide_legend(override.aes=list(size=0.5)),shape = guide_legend(override.aes = list(size = 5)))+
  theme_bw()+
  theme(plot.title = element_text(size=10, face="bold"),plot.subtitle = element_text(size=8, face="italic"),
        legend.position = c(0.2,.75),legend.key = element_rect(colour = "transparent", fill = "transparent"),
        legend.background=element_rect(colour="transparent",fill="transparent",size=0.5),
        legend.title=element_text(size=8),legend.text=element_text(size=6))+
  coord_cartesian(ylim=c(0,50))

BESTPlot_mating4<-ggplot()+
  #geom_ribbon(data=BEST_df,aes(x=log10N,ymin=LCL95_pct*100,ymax=UCL95_pct*100),alpha=0.2,fill="pink")+
  geom_path(data=df_bootID,aes(x=log10(N),y=pctMating_mean100,group=factor(boot_id)),color="grey")+
  geom_path(data=BEST_df,aes(x=log10(N),y=pctMating_mean100,group=factor(boot_id)),color="light blue")+
  geom_point(data=stoner,aes(x=Log.density,y=X..Mating),shape=3,color="black")+
  stat_smooth(data=stoner,aes(x=Log.density,y=X..Mating),color="black",method="drm",method.args = list(fct = L.3()), se=F)+
  geom_point(data=glazer,aes(x=Log.density,y=Pct_conch_mating*100),shape=4,color="purple")+
  stat_smooth(data=glazer,aes(x=Log.density,y=Pct_conch_mating*100),color="purple",method="drm",method.args = list(fct = L.3()), se=F)+
  #ggtitle("Best-fitting Scenarios",subtitle="relative to logistic functions fit to empirical observations")+
  labs(tag="A",x=expression('log'[10]*' Adult Density (no. ha'^-1*')'),y="% Adults Mating")+
  guides(colour=FALSE,fill=guide_legend(override.aes=list(size=0.5)),shape = guide_legend(override.aes = list(size = 5)))+
  theme_bw()+
  theme(plot.title = element_text(size=10, face="bold"),plot.subtitle = element_text(size=8, face="italic"),
        legend.position = c(0.2,.75),legend.key = element_rect(colour = "transparent", fill = "transparent"),
        legend.background=element_rect(colour="transparent",fill="transparent",size=0.5),
        legend.title=element_text(size=8),legend.text=element_text(size=6))+
  coord_cartesian(ylim=c(0,50))

BESTPlot_spawning4<-ggplot()+
  geom_path(data=df_bootID,aes(x=log10(N),y=pctSpawning_mean100,group=as.factor(boot_id)),color="grey")+
  geom_path(data=BEST_df,aes(x=log10(N),y=pctSpawning_mean100,group=as.factor(boot_id)),color="light blue")+
  geom_point(data=stoner_rayculp,aes(x=Log_density,y=PctSpawning),shape=3,color="black")+
  stat_smooth(data=stoner_rayculp,aes(x=Log_density,y=PctSpawning),color="black",method="drm",method.args = list(fct = L.3()), se=F)+
  geom_point(data=glazer,aes(x=Log.density,y=Pct_conch_spawning*100),shape=4,color="purple")+
  stat_smooth(data=glazer,aes(x=Log.density,y=Pct_conch_spawning*100),color="purple",method="drm",method.args = list(fct = L.3()), se=F)+
  #ggtitle("Best-fitting Scenarios",subtitle="relative to logistic functions fit to empirical observations")+
  labs(tag="B",x=expression('log'[10]*' Adult Density (no. ha'^-1*')'),y="% Adults spawning")+
  guides(colour=FALSE,fill=guide_legend(override.aes=list(size=0.5)),shape = guide_legend(override.aes = list(size = 5)))+
  theme_bw()+
  theme(plot.title = element_text(size=10, face="bold"),plot.subtitle = element_text(size=8, face="italic"),
        legend.position = c(0.2,.75),legend.key = element_rect(colour = "transparent", fill = "transparent"),
        legend.background=element_rect(colour="transparent",fill="transparent",size=0.5),
        legend.title=element_text(size=8),legend.text=element_text(size=6))+
  coord_cartesian(ylim=c(0,50))

png("./BEST_mating_Plot_rawSims.png",height=9,width=6.5,units="in",res=600)
BESTPlot_mating4
dev.off()
png("./BEST_spawning_Plot_rawSims.png",height=9,width=6.5,units="in",res=600)
BESTPlot_spawning4
dev.off()
png("./BEST_matingAndSpawning_Plot_rawSims.png",height=9,width=6.5,units="in",res=600)
ggarrange(BESTPlot_mating4,BESTPlot_spawning4,nrow=2)
dev.off()

#evaluate jagged plots
ggplot()+  geom_path(data=df_bootID[801:900,],aes(x=log10(N),y=pctMating_mean100,group=boot_id,color=factor(boot_id)))
View(df_bootID[which(df_bootID$boot_id==81),])

#which run is BEST?
colnames(betterFits_NZ)
bestmodel<-betterFits_NZ[order(betterFits_NZ$R2_Stoner),]
print(bestmodel[1:10,])            
BESTPlot_mating5<-ggplot()+
  #geom_ribbon(data=BEST_df,aes(x=log10N,ymin=LCL95_pct*100,ymax=UCL95_pct*100),alpha=0.2,fill="pink")+
  geom_path(data=df_bootID,aes(x=log10(N),y=pctMating_mean100,group=factor(boot_id)),color="grey")+
  geom_path(data=BEST_df,aes(x=log10(N),y=pctMating_mean100,group=factor(boot_id)),color="light blue")+
  geom_path(data=BEST_df[which(BEST_df$boot_id %in% bestmodel[1:3,"boot_id"]),],aes(x=log10(N),y=pctMating_mean100,group=factor(boot_id)),color="red")+
  geom_point(data=stoner,aes(x=Log.density,y=X..Mating),shape=3,color="black")+
  stat_smooth(data=stoner,aes(x=Log.density,y=X..Mating),color="black",method="drm",method.args = list(fct = L.3()), se=F)+
  geom_point(data=glazer,aes(x=Log.density,y=Pct_conch_mating*100),shape=4,color="purple")+
  stat_smooth(data=glazer,aes(x=Log.density,y=Pct_conch_mating*100),color="purple",method="drm",method.args = list(fct = L.3()), se=F)+
  #ggtitle("Best-fitting Scenarios",subtitle="relative to logistic functions fit to empirical observations")+
  labs(tag="A",x=expression('log'[10]*' Adult Density (no. ha'^-1*')'),y="% Adults Mating")+
  guides(colour=FALSE,fill=guide_legend(override.aes=list(size=0.5)),shape = guide_legend(override.aes = list(size = 5)))+
  theme_bw()+
  theme(plot.title = element_text(size=10, face="bold"),plot.subtitle = element_text(size=8, face="italic"),
        legend.position = c(0.2,.75),legend.key = element_rect(colour = "transparent", fill = "transparent"),
        legend.background=element_rect(colour="transparent",fill="transparent",size=0.5),
        legend.title=element_text(size=8),legend.text=element_text(size=6))+
  coord_cartesian(ylim=c(0,50))

#fit dose-response curve
df.LL.4<-drm(data=BEST_df,(pctSpawning_mean100)~(pctMating_mean100),fct=LL.4(),na.action=na.omit)
# predictions and confidence intervals.
df.fits <- expand.grid(conc=seq(0,100, length=101)) 
# new data with predictions
pm <- predict(df.LL.4, newdata=df.fits, interval="confidence") 
df.fits$p <- pm[,1]
df.fits$pmin <- pm[,2]
df.fits$pmax <- pm[,3]

SpawningVsMatingPlot_BEST<-ggplot()+
  geom_point(data=BEST_df,aes(x=pctMating_mean*100,y=pctSpawning_mean*100),color="light blue",pch=1,na.rm=T) +
  geom_ribbon(data=df.fits, aes(x=conc, y=p, ymin=pmin, ymax=pmax), alpha=0.2,fill="blue") +
  geom_line(data=df.fits, aes(x=conc, y=p),color="blue")+
  geom_point(data=stoner_rayculp,aes(x=PctMating,y=PctSpawning),shape=3,color="black")+
  geom_point(data=glazer,aes(x=Pct_conch_mating*100,y=Pct_conch_spawning*100),shape=4,color="purple")+theme_bw()+
  labs(y="% Adults Spawning",x="% Adults Mating")

png("./SpawningVsMatingPlot_CI_BEST.png",height=7,width=7,units="in",res=600)
SpawningVsMatingPlot_BEST
dev.off()
